# Supplementary material for: The contribution of penguin guano to the Southern Ocean iron pool
Source: Nat Commun. 2023 Apr 11;14:1781. doi: 10.1038/s41467-023-37132-5 (PMC10090129; doi:10.1038/s41467-023-37132-5)
Supplement: Supplementary file 3 — Supplementary Data 1 [file 41467_2023_37132_MOESM3_ESM.zip]

Archive with 613 entries (610 files):
- README.txt
- test/
- test/_annotations.csv
- test/test_0_10_jpg.rf.03c0a6988581f92b16615f1dcaea6217.jpg
- test/test_0_4_jpg.rf.0c177351196bab218134675f69a081b1.jpg
- test/test_10_1_jpg.rf.a203fa6e68907f3aa8a829f1881fa839.jpg
- test/test_10_6_jpg.rf.2980d32edc550ea3ca6073ad62b4ef58.jpg
- test/test_11_4_jpg.rf.f9b9edc8d2b90b106194a7faecb63613.jpg
- test/test_12_3_jpg.rf.ed6efc8abe36fd1b47353a8a5a0fc438.jpg
- test/test_12_4_jpg.rf.a6949c4654c62cafb546e9d37cdba67d.jpg
- test/test_13_3_jpg.rf.6099bc4ceecfbec67c5eb08462bc3bfe.jpg
- test/test_13_9_jpg.rf.ca2e43b348f41f1b24aa1046b2b6e0b0.jpg
- test/test_15_12_jpg.rf.9ca9e91730fb28bbb53e2f22174e6c43.jpg
- test/test_17_11_jpg.rf.8ee859b2ede3d8e656d27007c19f8629.jpg
- test/test_17_6_jpg.rf.aadf84a6f39e602016437ae20c0c03ef.jpg
- test/test_1_5_jpg.rf.ca2b7979c35412d4050b87e904ee1a8f.jpg
- test/test_1_6_jpg.rf.832c82620364254037a20217b80488c6.jpg
- test/test_2_0_jpg.rf.7dbf691e7b0adfdfca72cb7011de5dad.jpg
- test/test_2_8_jpg.rf.3aec29c6c0167048b498a3ba51b4124f.jpg
- test/test_4_11_jpg.rf.6e4ba849a4a520d29fa05a8981b57c02.jpg
- test/test_4_2_jpg.rf.149b2fbee5d6c896f2c5b41ff5a533f2.jpg
- test/test_5_1_jpg.rf.497d6d7acdc071d8c69e5ab83030c478.jpg
- test/test_8_7_jpg.rf.f99b7a6ef0ead2b9cb3c5ac630cd5504.jpg
- test/test_8_9_jpg.rf.af81e849ed64a36126d60b911c0976de.jpg
- test/test_9_12_jpg.rf.e7eb4b1a8621a6afd51ddf1c86c27629.jpg
- test/test_9_13_jpg.rf.695e1b3e9f5b9e998e8552c3ad63ba7f.jpg
- test/test_9_2_jpg.rf.7aaf0c92da58425d5e0fd68eb1a26eec.jpg
- test/test_9_7_jpg.rf.429b62e466b70216e8915ecee17f6fad.jpg
- train/
- train/_annotations.csv
- train/test_0_0_jpg.rf.62033f4b0dd7cb2316b8be66b3eedeab.jpg
- train/test_0_0_jpg.rf.c4fd950742d4646e3b1c67b99bda0bb7.jpg
- train/test_0_0_jpg.rf.e88a58467354e6bd4c4d7eb725683094.jpg
- train/test_0_11_jpg.rf.5419265b85f95be3984d2c7e2290cece.jpg
- train/test_0_11_jpg.rf.5e5e1c0195abd39f888e4535e34bf6cf.jpg
- train/test_0_11_jpg.rf.89c51a087617245c0f4632aeb1d6d388.jpg
- train/test_0_12_jpg.rf.a0999f4b1bceffe52e6decc385ecaae6.jpg
- train/test_0_12_jpg.rf.b9c26b42430a9fa9e3b1cc75e56761bc.jpg
- train/test_0_12_jpg.rf.cf5561f4a1c81bce27d2d2da7139a062.jpg
- train/test_0_13_jpg.rf.0674a1eb0de6a62ad6f5ce9be1070f1b.jpg
- train/test_0_13_jpg.rf.63528228f4f5619505a48e92a2d773db.jpg
- train/test_0_13_jpg.rf.912dd196b56a93886aa54b97597f010d.jpg
- train/test_0_1_jpg.rf.74e3940c1b6227889b42fd4341b441db.jpg
- train/test_0_1_jpg.rf.9461b0d3a82d63bc42c3b4d7848f7f95.jpg
- train/test_0_1_jpg.rf.d57fd839df01d3c0fbe0b4117b60e648.jpg
- train/test_0_2_jpg.rf.0604ab03e22172aa1a8259d2a9d41050.jpg
- train/test_0_2_jpg.rf.5428837a5deb42cd4b39076b83ac0d74.jpg
- train/test_0_2_jpg.rf.99223857f19a73b68c905a3579d32a10.jpg
- train/test_0_3_jpg.rf.8c3ae6ac80f71206b96061d7ec2a654a.jpg
- train/test_0_3_jpg.rf.9e52ca615ed13b2c2373dbc428afda79.jpg
- train/test_0_3_jpg.rf.e66fe2d20b51883e36270906a8f4c599.jpg
- train/test_0_5_jpg.rf.29ceb07a47c90e80fda9a50c0bc031dd.jpg
- train/test_0_5_jpg.rf.2c113c6e0e2c1c3cf75807ff17815740.jpg
- train/test_0_5_jpg.rf.512665b0c03a77be57d496b2bf2ca4b4.jpg
- train/test_0_7_jpg.rf.881c10891f58a63ebca74e7e784bbcfd.jpg
- train/test_0_7_jpg.rf.8b5ce014d50a7d60b573ddc5b89303e2.jpg
- train/test_0_7_jpg.rf.93a4afeed85e9feac6892d178f4f0613.jpg
- train/test_0_9_jpg.rf.733dc037cf6a406624eefa498b9b1566.jpg
- train/test_0_9_jpg.rf.8b556eaf400dc82b2daf80a387f6217b.jpg
- train/test_0_9_jpg.rf.e55368737d98a241dfab91bff328102b.jpg
- train/test_10_0_jpg.rf.a60a14e199b066fb4e7d4f88a01a805b.jpg
- train/test_10_0_jpg.rf.b09bddd0ea9a34cc8500771813182664.jpg
- train/test_10_0_jpg.rf.f69701e7d806f553c181b163a7ed9c1b.jpg
- train/test_10_10_jpg.rf.2b36ace7bc7eaffc5792a88be79f3588.jpg
- train/test_10_10_jpg.rf.826be0dd4b462b543d866fa1d303250e.jpg
- train/test_10_10_jpg.rf.c6a75472cfc4a29b5a12a7f6c3c031d9.jpg
- train/test_10_11_jpg.rf.85857f86709f4d8dd771d98dfe1c90a1.jpg
- train/test_10_11_jpg.rf.9c55b19a9d144f831863024cc7778b1d.jpg
- train/test_10_11_jpg.rf.ed7a344a3a437dad7993641eb04c9c3a.jpg
- train/test_10_12_jpg.rf.7a42b726aa377cc891e7975f0abb6ab2.jpg
- train/test_10_12_jpg.rf.dd7dc7799dc543fd3942ea89da61f031.jpg
- train/test_10_12_jpg.rf.ee73f110b584618a5c29eb88288e2e05.jpg
- train/test_10_13_jpg.rf.4f1b3febb67825f386c1e5f9d0e1697c.jpg
- train/test_10_13_jpg.rf.89169db8cdf185f9628f321cf6b657c7.jpg
- train/test_10_13_jpg.rf.930d5e21573a8d783bcfd2d2da470c55.jpg
- train/test_10_2_jpg.rf.2e49d1f3a20c44139d031a6479eefb99.jpg
- train/test_10_2_jpg.rf.528746476a64eda0e8e6f58360f2f172.jpg
- train/test_10_2_jpg.rf.f40630ba08ee0370617c46f874ef8f95.jpg
- train/test_10_4_jpg.rf.afcf2b8bedb7c339424df946c2dcd2c4.jpg
- train/test_10_4_jpg.rf.e0d78e11cb616b8f48a201cacf162db0.jpg
- train/test_10_4_jpg.rf.e485b7006dcd9713ab4e000e21a5ae55.jpg
- train/test_10_5_jpg.rf.26ddc7ab971fb6e4a2d426a92472ede6.jpg
- train/test_10_5_jpg.rf.a1f9ba0ae11876543510594538ec7b19.jpg
- train/test_10_5_jpg.rf.feed216aa5fd46db08902e4d03c70cfb.jpg
- train/test_10_7_jpg.rf.0092f453fdbaa7f83a9c62f86c74e5b1.jpg
- train/test_10_7_jpg.rf.21309f7259a3bfe2cba149d24d8b06cd.jpg
- train/test_10_7_jpg.rf.cd0fb8e9721d5ea88b89a7f8eefa3627.jpg
- train/test_10_9_jpg.rf.77c36725df8de445396d3d37efb660d5.jpg
- train/test_10_9_jpg.rf.a7523e8032346fe1aba884b322113a8a.jpg
- train/test_10_9_jpg.rf.b13b5026ad1d700c92030fbc6b3a3796.jpg
- train/test_11_0_jpg.rf.c67875127fd716a96743857dcc4dd59d.jpg
- train/test_11_0_jpg.rf.f5851e1ac6dd63ce96e9059f87b36ada.jpg
- train/test_11_0_jpg.rf.f9c1a40b4110f5e1f5542a1c3f1e8110.jpg
- train/test_11_10_jpg.rf.015ca52ade3981861d6ca17be325203b.jpg
- train/test_11_10_jpg.rf.5a191e1812189f1d7833c4761fd647b6.jpg
- train/test_11_10_jpg.rf.ee02cec6e876aa6935c913b1403bce26.jpg
- train/test_11_11_jpg.rf.695c54a22b9a8ece5d4d439f0a543095.jpg
- train/test_11_11_jpg.rf.7c8459e6855f4bbd39b75b85f0d73ad4.jpg
- train/test_11_11_jpg.rf.93e6732b4ab4991de17a38539980c55e.jpg
- train/test_11_12_jpg.rf.62a647cd55eb15f937a4ced6ed432b24.jpg
- train/test_11_12_jpg.rf.69b7028a771ea983831045859d05723f.jpg
- train/test_11_12_jpg.rf.6cad88437f317ed0ae80e8fbd7002a65.jpg
- train/test_11_13_jpg.rf.0d5c1e63a5884ce30668b9db7db5c6ef.jpg
- train/test_11_13_jpg.rf.8ac53e13606955a9787ef6a272aa9e26.jpg
- train/test_11_13_jpg.rf.e0f21d03a572e1d045c300e534ec14ac.jpg
- train/test_11_1_jpg.rf.5de81c588214a5ba468f8ca64c51a318.jpg
- train/test_11_1_jpg.rf.e695d823d4d117c1d9004438fdbaec7e.jpg
- train/test_11_1_jpg.rf.f8993e07caae9c1342979b665cfc4d9d.jpg
- train/test_11_3_jpg.rf.09f2e35d69ebb94b3dfd05990ed35427.jpg
- train/test_11_3_jpg.rf.2d8412a33629675dcace2b20df7df4b6.jpg
- train/test_11_3_jpg.rf.fa5066f1d800ce6c254d231166d8ac42.jpg
- train/test_11_5_jpg.rf.0990e599e4e76ba3e797f5e4da1b2055.jpg
- train/test_11_5_jpg.rf.667f2be822f998d483789c252f502635.jpg
- train/test_11_5_jpg.rf.c894760f51df518c568194f0265af375.jpg
- train/test_11_6_jpg.rf.808d4cc256922c137f070e3f0a6ec5fd.jpg
- train/test_11_6_jpg.rf.c8e8dbb152c3f0fb3c0e597c9cdea0b3.jpg
- train/test_11_6_jpg.rf.ff84b1561d6f238813b1a5265c2f3ab4.jpg
- train/test_11_7_jpg.rf.20657eac92983389af3098bcc1b50dec.jpg
- train/test_11_7_jpg.rf.58763eb9e4957a00432509e111c420b3.jpg
- train/test_11_7_jpg.rf.65caf85be106bd0a5a3207e592b7cbff.jpg
- train/test_11_9_jpg.rf.0c3bef58bc0806f8c53eef56b3ac5d1d.jpg
- train/test_11_9_jpg.rf.c03bbc8edd47425d2c250d75e2083cb7.jpg
- train/test_11_9_jpg.rf.c7f37b2923e2f8031c8e75cfa5ecb973.jpg
- train/test_12_10_jpg.rf.1deb4e3b425cf0cf029bb305757efe23.jpg
- train/test_12_10_jpg.rf.6b4fc54a4101d7170a7e38fa69cbcbdf.jpg
- train/test_12_10_jpg.rf.8e80b42f6a9242d324fdab10372db5de.jpg
- train/test_12_12_jpg.rf.19121839a8ead68d709a0513bc6ffbb5.jpg
- train/test_12_12_jpg.rf.7cdb7ae0ca989e1827ad6bc9830eb5bd.jpg
- train/test_12_12_jpg.rf.d0f762716b350406ea64c4d8401683f0.jpg
- train/test_12_13_jpg.rf.6dfe6d39618901cb622e08355e8ed4e0.jpg
- train/test_12_13_jpg.rf.83018304376087b10272618e70502bf7.jpg
- train/test_12_13_jpg.rf.c0fe9d128b302742fb26bc329ef76a2d.jpg
- train/test_12_1_jpg.rf.a8cec8a908ed5a2eea9558efbb518f66.jpg
- train/test_12_1_jpg.rf.c694bdac46133d5819704db5829e5dfd.jpg
- train/test_12_1_jpg.rf.d68bde88e2667cd094a9f05024135a79.jpg
- train/test_12_2_jpg.rf.469453875216ee3d6a490a4c0bc3393c.jpg
- train/test_12_2_jpg.rf.d225419fa14f94d4a3a098c2331d79cc.jpg
- train/test_12_2_jpg.rf.dc3aa2e25ec651a46e3ba1da45bd03b0.jpg
- train/test_12_6_jpg.rf.2cd87f2f0ae2ceeb6d59093dd38506f4.jpg
- train/test_12_6_jpg.rf.87a2d5cf91ee3e398321f6d36a5f5243.jpg
- train/test_12_6_jpg.rf.97260bbed42050da4019b096b7a681e1.jpg
- train/test_12_7_jpg.rf.061566cb385dd468949e264aefc1a8e9.jpg
- train/test_12_7_jpg.rf.13a84038b5776bc9dbf6917a194eee33.jpg
- train/test_12_7_jpg.rf.b8ced60c95c2272607f6049a41663ce0.jpg
- train/test_12_8_jpg.rf.087c1a3d93e460065ce61f3a26969068.jpg
- train/test_12_8_jpg.rf.0c0e6e4e933b4036b96d3ea1041a323e.jpg
- train/test_12_8_jpg.rf.db09f862db1808fc324ae2ad4eee1d96.jpg
- train/test_12_9_jpg.rf.1eb1bba2b9d84763c9b59aaaf2a7abea.jpg
- train/test_12_9_jpg.rf.44ed3353a72e3997c6a88b3af581c3b4.jpg
- train/test_12_9_jpg.rf.c605c54960ef6bd9a0ea86ff5509ac4d.jpg
- train/test_13_0_jpg.rf.3a1c28cb069a2e08aa7f0dccf25e2fa0.jpg
- train/test_13_0_jpg.rf.554d81d05d57524455a8f305e09e1653.jpg
- train/test_13_0_jpg.rf.fcfcb37f1557da385aaadcb0817fcb15.jpg
- train/test_13_10_jpg.rf.357cb13bb61d99c120a73eead6f85fba.jpg
- train/test_13_10_jpg.rf.dd683fcb829668bb60586162994fda24.jpg
- train/test_13_10_jpg.rf.edcf178b4dd5dca2ab36a5d29f60f964.jpg
- train/test_13_12_jpg.rf.5b33eaf5e27bb7b094bafcbddd998b76.jpg
- train/test_13_12_jpg.rf.5da0450d06b1ca0312b3f2a3be9f515d.jpg
- train/test_13_12_jpg.rf.e7407f2d1cc78bf4ef001b7a4932d422.jpg
- train/test_13_13_jpg.rf.5e40db809690b941a5d3e871dc641997.jpg
- train/test_13_13_jpg.rf.74b258b72915084a854ef1f489ce316e.jpg
- train/test_13_13_jpg.rf.eb1694aba66b031da33a7be6bbdef2f7.jpg
- train/test_13_1_jpg.rf.44da8b6014dfed1b62ae1b3c4b9ec4d7.jpg
- train/test_13_1_jpg.rf.48044186504e58f35a9ed6625c6f8ea3.jpg
- train/test_13_1_jpg.rf.fd6daee4d5e7fb9131566500159fa06f.jpg
- train/test_13_7_jpg.rf.12956b6777bfde05795954c37ebdc3ca.jpg
- train/test_13_7_jpg.rf.16b8be3d79f0bde0c6c3ba6a77063d6f.jpg
- train/test_13_7_jpg.rf.1f8d0d1ece55cf9faf8bd8fae041541e.jpg
- train/test_13_8_jpg.rf.195a48bbe9941eb60f5b961ea7079d6a.jpg
- train/test_13_8_jpg.rf.4ebf8d92f8353e5663a3b4f086504bd6.jpg
- train/test_13_8_jpg.rf.65930e2e5c6688ff004617d1cd36029b.jpg
- train/test_14_0_jpg.rf.3eb2bdab7398af734245b69a2b023c33.jpg
- train/test_14_0_jpg.rf.9e72fd65d6a9471b681d68877c657116.jpg
- train/test_14_0_jpg.rf.fd8178f6eb1b5188ec0e271fb6132aa5.jpg
- train/test_14_10_jpg.rf.0e31d79f2795a65356bd2b726d2d75cd.jpg
- train/test_14_10_jpg.rf.7e5f0fb2eed0545011b9f00cfa53e1ba.jpg
- train/test_14_10_jpg.rf.a6a1af37fa1560b0f941228152596d51.jpg
- train/test_14_12_jpg.rf.18181c011f75a7a856a90d1199b7c29b.jpg
- train/test_14_12_jpg.rf.95bf5c83aae2da7dc4c1eb81f426915f.jpg
- train/test_14_12_jpg.rf.fdd9ae8a42a2ddbb0d68c96d7676c603.jpg
- train/test_14_13_jpg.rf.06edc07c97f36f32cfd3475fc51a2b27.jpg
- train/test_14_13_jpg.rf.52145d6475be21a2c811a5c07e76674c.jpg
- train/test_14_13_jpg.rf.9f3f79ade525bd7fd293a87a6ac1180a.jpg
- train/test_14_3_jpg.rf.264379cab58e2b0e1df518de34042a4d.jpg
- train/test_14_3_jpg.rf.b16e7858425aa52b7f15168accfa0c67.jpg
- train/test_14_3_jpg.rf.b77fbfba6cbbc3563c71258f8110b5ea.jpg
- train/test_14_4_jpg.rf.5f97beb3715d5e9444f9fc5887eca288.jpg
- train/test_14_4_jpg.rf.60a3703e0e008b3e04f11b04f2042856.jpg
- train/test_14_4_jpg.rf.f469600a4f19561793b207ff93cfdd38.jpg
- train/test_14_5_jpg.rf.37fd4a29337b6ed375c0dbcb5c306c0d.jpg
- train/test_14_5_jpg.rf.4c6de661345dfadbad34d28fd41f755d.jpg
- train/test_14_5_jpg.rf.73d7d4e8444b15771d4262ebbd88a488.jpg
- train/test_14_6_jpg.rf.0926a7a5b42f4de62c34a27f6f774563.jpg
- train/test_14_6_jpg.rf.780ae00b58bf97176f53a695e6e662ec.jpg
- train/test_14_6_jpg.rf.98495c6204c8744c21cdc7d7908d1b58.jpg
- train/test_14_7_jpg.rf.06faa4cda67fdd7d74d956a558af7807.jpg
- train/test_14_7_jpg.rf.6323cb25d371b738f43c3dfcb754f6bc.jpg
- train/test_14_7_jpg.rf.c994494acc224690ceb0a7f4d8399ae9.jpg
- train/test_14_8_jpg.rf.a184e4773fe008ba45cced92a7785d58.jpg
- train/test_14_8_jpg.rf.b07d5ef956c72ef64efa75d4a1906781.jpg
- train/test_14_8_jpg.rf.b523c9441d186eac6bf5923586de60bc.jpg
- train/test_14_9_jpg.rf.40a5f930b60be083b37bad73c1cfb4a6.jpg
- train/test_14_9_jpg.rf.7a054217810ad00ca902a257335a449a.jpg
- train/test_14_9_jpg.rf.eca2935e16dbd598c5b39ee1c9d65492.jpg
- train/test_15_10_jpg.rf.114786b1a8ee678680158d36208d8729.jpg
- train/test_15_10_jpg.rf.9a5fdb9f4a5a5b88db2b71f553d680d1.jpg
- train/test_15_10_jpg.rf.b1655a32b26e3142f532efcf34ebee9c.jpg
- train/test_15_11_jpg.rf.3577b3f618ac06169f3e1003b3f947b8.jpg
- train/test_15_11_jpg.rf.4e26cbfa06640d01032eb9721ba991d2.jpg
- train/test_15_11_jpg.rf.8806e06191fd687324261b78b172da4f.jpg
- train/test_15_13_jpg.rf.47e2bf529528e9a665aaa7488ab901c6.jpg
- train/test_15_13_jpg.rf.62213480411495ad464311834fb81d7f.jpg
- train/test_15_13_jpg.rf.90b3696af9ab0c2aac8cd320108189e4.jpg
- train/test_15_2_jpg.rf.a0129b6b7f7aeacdaf868b224252771d.jpg
- train/test_15_2_jpg.rf.a88a94791bfb96e72528b71b58dcc432.jpg
- train/test_15_2_jpg.rf.aa0e0b42ff1ced97902f8e76ae1da887.jpg
- train/test_15_3_jpg.rf.5387e6901e166257e770eb34cb069ff5.jpg
- train/test_15_3_jpg.rf.a592682f76b2eda7501b3601849a961d.jpg
- train/test_15_3_jpg.rf.db8a07bd374c858bd8117bf090a248d3.jpg
- train/test_15_6_jpg.rf.22a69a8d2aa4908ecd02445e091b043c.jpg
- train/test_15_6_jpg.rf.6c0b936172207919f1219cb920a04bbd.jpg
- train/test_15_6_jpg.rf.b5eacd96ac9565d33c12a8e2087800b3.jpg
- train/test_15_7_jpg.rf.2af70df1d9f7cd1717354bd921fc338b.jpg
- train/test_15_7_jpg.rf.2e4a54fac21e68db267ac101c487af6c.jpg
- train/test_15_7_jpg.rf.81874a2e61158a998ee34a0d5733eb01.jpg
- train/test_15_9_jpg.rf.6435862024f57ab7292fa88238d6a186.jpg
- train/test_15_9_jpg.rf.6d8ff82d152d2a28972752b24b9e3020.jpg
- train/test_15_9_jpg.rf.e60568e00a61ec06a019d9dbdbb24b08.jpg
- train/test_16_0_jpg.rf.014dde8f58e47de06b6b52ddd9c42a16.jpg
- train/test_16_0_jpg.rf.3d5c793ce603191ad1206b5a6fe5748e.jpg
- train/test_16_0_jpg.rf.82837bdc7262af1270ac577f2abcb3ff.jpg
- train/test_16_10_jpg.rf.181366e78a0f4a5f44f59f299906a2b2.jpg
- train/test_16_10_jpg.rf.40045d5207707ec27bdb8ccdb347cf05.jpg
- train/test_16_10_jpg.rf.555e101872cb4037c88b06ce6ad95f16.jpg
- train/test_16_11_jpg.rf.632db49bd37ccb4585d87b7506f4113e.jpg
- train/test_16_11_jpg.rf.7ed751ad3180ebd5eb9e4a32853f2de8.jpg
- train/test_16_11_jpg.rf.8216de4596274f98e90a1ae23d878455.jpg
- train/test_16_1_jpg.rf.063e9a2abe112f13a0b207b3d78cf5c9.jpg
- train/test_16_1_jpg.rf.7a4a46a592e0c1664c1a3d273b291ade.jpg
- train/test_16_1_jpg.rf.c5ca39b72ab49e0e6bb7c4bfef6bcfe4.jpg
- train/test_16_2_jpg.rf.499eafd1a191141f64c9953bd8f9cd06.jpg
- train/test_16_2_jpg.rf.ce49fba741f4a4a1d7d37c39c054b015.jpg
- train/test_16_2_jpg.rf.fec271cf299df0e0f127264e59da1ceb.jpg
- train/test_16_3_jpg.rf.15ab90ddfff67d8f0dd2f15553c07c4b.jpg
- train/test_16_3_jpg.rf.69964346fb20c99cac04cae696be24b2.jpg
- train/test_16_3_jpg.rf.8b1c716bd548e9d48afd83fd7ee21b79.jpg
- train/test_16_4_jpg.rf.196207834707a4070c7198572984f89e.jpg
- train/test_16_4_jpg.rf.a14760111bf45c685638ff51b1593a57.jpg
- train/test_16_4_jpg.rf.dbb48f517b788b3a3fa4d6f53649c6f0.jpg
- train/test_16_6_jpg.rf.16978be880f3746189432341da4d07ee.jpg
- train/test_16_6_jpg.rf.9538084fdcf5632bc5c3e5b2d05bf4d4.jpg
- train/test_16_6_jpg.rf.9b114e187f4b1713e2bfc69d47d09f16.jpg
- train/test_16_8_jpg.rf.8793137065c6e6aa8ca5e3b2f45e3bca.jpg
- train/test_16_8_jpg.rf.c0e001d043252e8eb8744f35adc0ba69.jpg
- train/test_16_8_jpg.rf.dc62c9334ead4b2a4d3756cfca3a062e.jpg
- train/test_16_9_jpg.rf.20aafcc11ebebbb21f971d2a571cf6b3.jpg
- train/test_16_9_jpg.rf.5af948cb178f91f80b663c9ca1f02955.jpg
- train/test_16_9_jpg.rf.8bc1ea63190c2258eeae517272e3a39a.jpg
- train/test_17_0_jpg.rf.131fa02b8e5a8334000fe43bb04c5d1f.jpg
- train/test_17_0_jpg.rf.768291ca6a4f5786ccdc7732935a1990.jpg
- train/test_17_0_jpg.rf.cf446173417d012844c3b0a63e713f24.jpg
- train/test_17_10_jpg.rf.a5b25242110925c701423ffd7707af80.jpg
- train/test_17_10_jpg.rf.bf1f092aecd17a1cee8eac5cec1274b7.jpg
- train/test_17_10_jpg.rf.d6a7515ed4088ccd806e99d2bc397e2f.jpg
- train/test_17_12_jpg.rf.3b4928407857dc251daf8bd41ac85151.jpg
- train/test_17_12_jpg.rf.9439cf160c196c29e8ea8808b03b091e.jpg
- train/test_17_12_jpg.rf.9603187faaf905dd083fb928d47c0698.jpg
- train/test_17_13_jpg.rf.34a08a6a5a55525a5fd8a3b29ba07eb7.jpg
- train/test_17_13_jpg.rf.b05c03a28e707b4c867ad55ab3c95d7c.jpg
- train/test_17_13_jpg.rf.b49cba2777e919f14c8c30418a1ce344.jpg
- train/test_17_1_jpg.rf.04d4c6afed5b4c5a281e8080a72dfc80.jpg
- train/test_17_1_jpg.rf.b61557143a154a85c44f3131a7b29fe4.jpg
- train/test_17_1_jpg.rf.e5959a47a4195f7254c6d8318f78aebe.jpg
- train/test_17_2_jpg.rf.3a3cccee18dc56cea8883eb6a0e1c43d.jpg
- train/test_17_2_jpg.rf.7b70cd8efb00ad07eb55e4006febb7a6.jpg
- train/test_17_2_jpg.rf.ca594bdff79ce2f7ce7326af2902a79a.jpg
- train/test_17_3_jpg.rf.5913209782359c2613d4ae798b10e85a.jpg
- train/test_17_3_jpg.rf.c28f56c587710cece5d09c6feec53d7f.jpg
- train/test_17_3_jpg.rf.cc27435a82030c90f852e9f28982ca9c.jpg
- train/test_17_4_jpg.rf.615789adffb175d88006974d68372b47.jpg
- train/test_17_4_jpg.rf.ad6064a6237f8c76143c94da870382ba.jpg
- train/test_17_4_jpg.rf.b6e93c505beb48200015531380dea031.jpg
- train/test_17_5_jpg.rf.4d3e4ded7f001bded3ee6a159ffaddec.jpg
- train/test_17_5_jpg.rf.60698c207f46421d1729becf02d45ec2.jpg
- train/test_17_5_jpg.rf.65484a27b4c9fc6a7bf75b81777f2784.jpg
- train/test_17_9_jpg.rf.0189d3241eaa67f3685ef68bc585f574.jpg
- train/test_17_9_jpg.rf.95c393d80592f13654873c5efc647266.jpg
- train/test_17_9_jpg.rf.da47fb99bbd59e4d9090693b33b6a415.jpg
- train/test_1_0_jpg.rf.4e0b07fbfb0793ee33bff3d7661c8934.jpg
- train/test_1_0_jpg.rf.903ed2290b26fc28095a77a79aec614e.jpg
- train/test_1_0_jpg.rf.fec26a6ae13bda09f9add47f35d685d9.jpg
- train/test_1_10_jpg.rf.1bbd9968c09ed6adf7ef833f167c4f72.jpg
- train/test_1_10_jpg.rf.754bae63d9d4bc36213986b5515f703f.jpg
- train/test_1_10_jpg.rf.7d69372cad899095ed29ee46550e8902.jpg
- train/test_1_11_jpg.rf.4d1f182f58b8ebd6ad449e5e496574af.jpg
- train/test_1_11_jpg.rf.6654a08119806afa4c5c81be382807b2.jpg
- train/test_1_11_jpg.rf.a80c584dc6640184b7869b7616387ac6.jpg
- train/test_1_12_jpg.rf.3e4d0569b849923a942493798b3894ae.jpg
- train/test_1_12_jpg.rf.892227f3b0564438d426f29de4f2c010.jpg
- train/test_1_12_jpg.rf.fe4e1ca2e17d0dbeefc058792736a75a.jpg
[truncated: 313 more entries]
