# Supplementary material for: The contribution of penguin guano to the Southern Ocean iron pool
Source: Nat Commun. 2023 Apr 11;14:1781. doi: 10.1038/s41467-023-37132-5 (PMC10090129; doi:10.1038/s41467-023-37132-5)
Supplement: Supplementary file 3 — Supplementary Data 1 [file 41467_2023_37132_MOESM3_ESM.zip › README.txt]

Training dataset for penguin detection used in the article
"The contribution of penguin guano to the Southern Ocean iron pool"
==============================

This dataset was annotated and exported via roboflow.com

The dataset includes 606 images.
Penguin are annotated in Tensorflow Object Detection format.

The following pre-processing was applied to each image:

The following augmentation was applied to create 3 versions of each source image:
* Random shear of between -18° to +18° horizontally and -11° to +11° vertically
