# Supplementary material for: The contribution of penguin guano to the Southern Ocean iron pool
Source: Nat Commun. 2023 Apr 11;14:1781. doi: 10.1038/s41467-023-37132-5 (PMC10090129; doi:10.1038/s41467-023-37132-5)
Supplement: Supplementary file 3 — Supplementary Data 1 [file 41467_2023_37132_MOESM3_ESM.zip › test/_annotations.csv]

filename	width	height	class	xmin	ymin	xmax	ymax
test_0_4_jpg.rf.0c177351196bab218134675f69a081b1.jpg	224	224	Penguin	0	104	18	128
test_0_10_jpg.rf.03c0a6988581f92b16615f1dcaea6217.jpg	224	224	Penguin	0	180	51	213
test_0_10_jpg.rf.03c0a6988581f92b16615f1dcaea6217.jpg	224	224	Penguin	101	42	150	72
test_9_13_jpg.rf.695e1b3e9f5b9e998e8552c3ad63ba7f.jpg	224	224	Penguin	143	160	166	200
test_10_6_jpg.rf.2980d32edc550ea3ca6073ad62b4ef58.jpg	224	224	Penguin	0	75	29	109
test_9_7_jpg.rf.429b62e466b70216e8915ecee17f6fad.jpg	224	224	Penguin	0	158	18	188
test_9_7_jpg.rf.429b62e466b70216e8915ecee17f6fad.jpg	224	224	Penguin	85	63	106	92
test_1_5_jpg.rf.ca2b7979c35412d4050b87e904ee1a8f.jpg	224	224	Penguin	116	120	149	171
test_8_9_jpg.rf.af81e849ed64a36126d60b911c0976de.jpg	224	224	Penguin	136	110	178	148
test_8_9_jpg.rf.af81e849ed64a36126d60b911c0976de.jpg	224	224	Penguin	93	31	115	61
test_8_7_jpg.rf.f99b7a6ef0ead2b9cb3c5ac630cd5504.jpg	224	224	Penguin	106	104	149	126
test_8_7_jpg.rf.f99b7a6ef0ead2b9cb3c5ac630cd5504.jpg	224	224	Penguin	213	116	224	142
test_12_4_jpg.rf.a6949c4654c62cafb546e9d37cdba67d.jpg	224	224	Penguin	61	113	84	139
test_1_6_jpg.rf.832c82620364254037a20217b80488c6.jpg	224	224	Penguin	67	140	122	168
test_1_6_jpg.rf.832c82620364254037a20217b80488c6.jpg	224	224	Penguin	0	171	55	200
test_1_6_jpg.rf.832c82620364254037a20217b80488c6.jpg	224	224	Penguin	143	187	194	217
test_1_6_jpg.rf.832c82620364254037a20217b80488c6.jpg	224	224	Penguin	197	82	224	109
test_11_4_jpg.rf.f9b9edc8d2b90b106194a7faecb63613.jpg	224	224	Penguin	7	166	31	192
test_11_4_jpg.rf.f9b9edc8d2b90b106194a7faecb63613.jpg	224	224	Penguin	74	46	94	83
test_17_6_jpg.rf.aadf84a6f39e602016437ae20c0c03ef.jpg	224	224	Penguin	63	134	99	157
test_17_6_jpg.rf.aadf84a6f39e602016437ae20c0c03ef.jpg	224	224	Penguin	89	25	125	48
