# Supplementary material for: The contribution of penguin guano to the Southern Ocean iron pool
Source: Nat Commun. 2023 Apr 11;14:1781. doi: 10.1038/s41467-023-37132-5 (PMC10090129; doi:10.1038/s41467-023-37132-5)
Supplement: Supplementary file 3 — Supplementary Data 1 [file 41467_2023_37132_MOESM3_ESM.zip › train/_annotations.csv]

filename	width	height	class	xmin	ymin	xmax	ymax
test_0_3_jpg.rf.e66fe2d20b51883e36270906a8f4c599.jpg	224	224	Penguin	81	15	131	49
test_5_5_jpg.rf.e40c4d4dfa2bcd2cbb85d7846cb88c74.jpg	224	224	Penguin	9	103	39	129
test_5_5_jpg.rf.e40c4d4dfa2bcd2cbb85d7846cb88c74.jpg	224	224	Penguin	172	125	220	154
test_5_5_jpg.rf.e40c4d4dfa2bcd2cbb85d7846cb88c74.jpg	224	224	Penguin	133	144	162	173
test_5_5_jpg.rf.e40c4d4dfa2bcd2cbb85d7846cb88c74.jpg	224	224	Penguin	54	154	99	182
test_5_5_jpg.rf.e40c4d4dfa2bcd2cbb85d7846cb88c74.jpg	224	224	Penguin	199	167	223	195
test_5_5_jpg.rf.e40c4d4dfa2bcd2cbb85d7846cb88c74.jpg	224	224	Penguin	90	3	118	20
test_15_9_jpg.rf.e60568e00a61ec06a019d9dbdbb24b08.jpg	224	224	Penguin	207	157	223	182
test_6_10_jpg.rf.e83898e38ca236e5d0e6141176f9b2c2.jpg	224	224	Penguin	192	88	223	124
test_6_10_jpg.rf.e83898e38ca236e5d0e6141176f9b2c2.jpg	224	224	Penguin	62	198	99	223
test_6_10_jpg.rf.e83898e38ca236e5d0e6141176f9b2c2.jpg	224	224	Penguin	211	37	223	64
test_6_10_jpg.rf.e83898e38ca236e5d0e6141176f9b2c2.jpg	224	224	Penguin	82	34	111	61
test_6_10_jpg.rf.e83898e38ca236e5d0e6141176f9b2c2.jpg	224	224	Penguin	18	60	62	90
test_6_10_jpg.rf.ea216b05f04060b58c5d4ab6a340f851.jpg	224	224	Penguin	188	94	222	130
test_6_10_jpg.rf.ea216b05f04060b58c5d4ab6a340f851.jpg	224	224	Penguin	52	200	90	223
test_6_10_jpg.rf.ea216b05f04060b58c5d4ab6a340f851.jpg	224	224	Penguin	209	43	223	70
test_6_10_jpg.rf.ea216b05f04060b58c5d4ab6a340f851.jpg	224	224	Penguin	79	37	109	64
test_6_10_jpg.rf.ea216b05f04060b58c5d4ab6a340f851.jpg	224	224	Penguin	14	61	58	91
test_5_3_jpg.rf.eab3e63810662a1785c95241a3f9ec97.jpg	224	224	Penguin	5	184	30	211
test_5_3_jpg.rf.eab3e63810662a1785c95241a3f9ec97.jpg	224	224	Penguin	107	52	153	95
test_10_4_jpg.rf.e485b7006dcd9713ab4e000e21a5ae55.jpg	224	224	Penguin	84	169	112	194
test_10_4_jpg.rf.e485b7006dcd9713ab4e000e21a5ae55.jpg	224	224	Penguin	179	183	203	206
test_10_4_jpg.rf.e485b7006dcd9713ab4e000e21a5ae55.jpg	224	224	Penguin	189	17	212	48
test_10_4_jpg.rf.e485b7006dcd9713ab4e000e21a5ae55.jpg	224	224	Penguin	0	76	6	105
test_3_10_jpg.rf.e43aa1244d90c8073a68e88f2f09323c.jpg	224	224	Penguin	93	116	127	148
test_2_6_jpg.rf.e1c6883afbcbcefbc65d28ec3958abff.jpg	224	224	Penguin	0	146	27	196
test_2_6_jpg.rf.e1c6883afbcbcefbc65d28ec3958abff.jpg	224	224	Penguin	0	80	15	109
test_17_1_jpg.rf.e5959a47a4195f7254c6d8318f78aebe.jpg	224	224	Penguin	0	110	24	141
test_17_1_jpg.rf.e5959a47a4195f7254c6d8318f78aebe.jpg	224	224	Penguin	147	117	169	147
test_17_1_jpg.rf.e5959a47a4195f7254c6d8318f78aebe.jpg	224	224	Penguin	129	186	161	216
test_10_11_jpg.rf.ed7a344a3a437dad7993641eb04c9c3a.jpg	224	224	Penguin	24	177	45	211
test_10_11_jpg.rf.ed7a344a3a437dad7993641eb04c9c3a.jpg	224	224	Penguin	27	40	70	84
test_1_7_jpg.rf.ec5781da3fafdca57cb58eacdf5bffbd.jpg	224	224	Penguin	151	111	185	141
test_1_7_jpg.rf.ec5781da3fafdca57cb58eacdf5bffbd.jpg	224	224	Penguin	0	123	22	161
test_1_7_jpg.rf.ec5781da3fafdca57cb58eacdf5bffbd.jpg	224	224	Penguin	129	178	164	220
test_1_7_jpg.rf.ec5781da3fafdca57cb58eacdf5bffbd.jpg	224	224	Penguin	195	195	223	219
test_1_7_jpg.rf.ec5781da3fafdca57cb58eacdf5bffbd.jpg	224	224	Penguin	159	43	214	70
test_7_6_jpg.rf.ed978782aebf18cf3df2bd9611809aea.jpg	224	224	Penguin	33	0	54	21
test_0_0_jpg.rf.e88a58467354e6bd4c4d7eb725683094.jpg	224	224	Penguin	130	91	183	125
test_8_6_jpg.rf.f5324563aa8fa0071452f6a34612e9e5.jpg	224	224	Penguin	186	39	218	68
test_10_12_jpg.rf.ee73f110b584618a5c29eb88288e2e05.jpg	224	224	Penguin	77	6	101	42
test_10_12_jpg.rf.ee73f110b584618a5c29eb88288e2e05.jpg	224	224	Penguin	148	61	174	97
test_14_9_jpg.rf.eca2935e16dbd598c5b39ee1c9d65492.jpg	224	224	Penguin	6	17	28	48
test_13_13_jpg.rf.eb1694aba66b031da33a7be6bbdef2f7.jpg	224	224	Penguin	167	151	198	205
test_6_7_jpg.rf.ed1b69a765de052be121a3e0d0c73ef9.jpg	224	224	Penguin	80	106	121	131
test_6_7_jpg.rf.ed1b69a765de052be121a3e0d0c73ef9.jpg	224	224	Penguin	132	133	170	170
test_6_7_jpg.rf.ed1b69a765de052be121a3e0d0c73ef9.jpg	224	224	Penguin	147	194	178	217
test_11_10_jpg.rf.ee02cec6e876aa6935c913b1403bce26.jpg	224	224	Penguin	79	0	123	26
test_5_9_jpg.rf.f1fb3ddaed9c0c5ba8e415ead38161c5.jpg	224	224	Penguin	38	115	80	147
test_5_9_jpg.rf.f1fb3ddaed9c0c5ba8e415ead38161c5.jpg	224	224	Penguin	182	188	223	215
test_5_9_jpg.rf.f1fb3ddaed9c0c5ba8e415ead38161c5.jpg	224	224	Penguin	149	57	196	85
test_11_0_jpg.rf.f5851e1ac6dd63ce96e9059f87b36ada.jpg	224	224	Penguin	203	33	223	74
test_1_3_jpg.rf.f3b37d4af86ce3f15fa3d157d720b664.jpg	224	224	Penguin	113	202	148	222
test_5_2_jpg.rf.f7891dc947f894d3a5cd7f2dbc13b416.jpg	224	224	Penguin	131	65	169	112
test_5_9_jpg.rf.f9322f0b9bde0f5d59f0095c5330a40c.jpg	224	224	Penguin	30	114	70	146
test_5_9_jpg.rf.f9322f0b9bde0f5d59f0095c5330a40c.jpg	224	224	Penguin	170	185	213	210
test_5_9_jpg.rf.f9322f0b9bde0f5d59f0095c5330a40c.jpg	224	224	Penguin	146	53	191	81
test_13_1_jpg.rf.fd6daee4d5e7fb9131566500159fa06f.jpg	224	224	Penguin	48	85	84	116
test_13_1_jpg.rf.fd6daee4d5e7fb9131566500159fa06f.jpg	224	224	Penguin	165	100	198	129
test_13_1_jpg.rf.fd6daee4d5e7fb9131566500159fa06f.jpg	224	224	Penguin	97	30	139	57
test_1_3_jpg.rf.ffb1a63e0ef158ae30232ce4c7f89dbb.jpg	224	224	Penguin	122	201	157	221
test_11_0_jpg.rf.f9c1a40b4110f5e1f5542a1c3f1e8110.jpg	224	224	Penguin	201	26	223	68
test_1_12_jpg.rf.fe4e1ca2e17d0dbeefc058792736a75a.jpg	224	224	Penguin	3	50	50	85
test_16_2_jpg.rf.fec271cf299df0e0f127264e59da1ceb.jpg	224	224	Penguin	121	3	156	30
test_16_2_jpg.rf.fec271cf299df0e0f127264e59da1ceb.jpg	224	224	Penguin	46	79	80	112
test_3_6_jpg.rf.fce4234aa34b1e86af2c4f7c6b3487cc.jpg	224	224	Penguin	102	96	144	134
test_3_6_jpg.rf.fce4234aa34b1e86af2c4f7c6b3487cc.jpg	224	224	Penguin	71	54	112	91
test_14_0_jpg.rf.fd8178f6eb1b5188ec0e271fb6132aa5.jpg	224	224	Penguin	98	6	126	31
test_14_0_jpg.rf.fd8178f6eb1b5188ec0e271fb6132aa5.jpg	224	224	Penguin	153	104	178	137
test_14_0_jpg.rf.fd8178f6eb1b5188ec0e271fb6132aa5.jpg	224	224	Penguin	29	10	54	43
test_11_6_jpg.rf.ff84b1561d6f238813b1a5265c2f3ab4.jpg	224	224	Penguin	95	0	127	20
test_11_6_jpg.rf.ff84b1561d6f238813b1a5265c2f3ab4.jpg	224	224	Penguin	112	185	135	213
test_11_6_jpg.rf.ff84b1561d6f238813b1a5265c2f3ab4.jpg	224	224	Penguin	72	66	114	93
test_14_12_jpg.rf.fdd9ae8a42a2ddbb0d68c96d7676c603.jpg	224	224	Penguin	21	54	66	79
test_16_3_jpg.rf.69964346fb20c99cac04cae696be24b2.jpg	224	224	Penguin	32	99	63	125
test_16_3_jpg.rf.69964346fb20c99cac04cae696be24b2.jpg	224	224	Penguin	155	103	187	134
test_16_3_jpg.rf.69964346fb20c99cac04cae696be24b2.jpg	224	224	Penguin	114	106	142	135
test_16_3_jpg.rf.69964346fb20c99cac04cae696be24b2.jpg	224	224	Penguin	118	26	153	55
test_16_3_jpg.rf.69964346fb20c99cac04cae696be24b2.jpg	224	224	Penguin	201	76	224	106
test_12_10_jpg.rf.6b4fc54a4101d7170a7e38fa69cbcbdf.jpg	224	224	Penguin	108	158	133	192
test_15_6_jpg.rf.6c0b936172207919f1219cb920a04bbd.jpg	224	224	Penguin	11	12	40	43
test_5_11_jpg.rf.6a8504c5646f2628374e3a64b4f41cb4.jpg	224	224	Penguin	63	2	93	36
test_4_5_jpg.rf.6898a9e73de9eb75feffb723e7c3f0ab.jpg	224	224	Penguin	124	201	157	223
test_4_5_jpg.rf.6898a9e73de9eb75feffb723e7c3f0ab.jpg	224	224	Penguin	185	40	212	98
test_5_8_jpg.rf.7043bd977bc75a9066ae70e680a97a5e.jpg	224	224	Penguin	182	158	210	187
test_5_8_jpg.rf.7043bd977bc75a9066ae70e680a97a5e.jpg	224	224	Penguin	0	174	5	206
test_5_8_jpg.rf.7043bd977bc75a9066ae70e680a97a5e.jpg	224	224	Penguin	130	188	159	215
test_1_10_jpg.rf.754bae63d9d4bc36213986b5515f703f.jpg	224	224	Penguin	12	89	51	138
test_1_10_jpg.rf.754bae63d9d4bc36213986b5515f703f.jpg	224	224	Penguin	20	3	70	36
test_15_9_jpg.rf.6d8ff82d152d2a28972752b24b9e3020.jpg	224	224	Penguin	209	151	223	177
test_7_13_jpg.rf.74c9a6e80c268efd6ec2bb2629b80712.jpg	224	224	Penguin	116	163	156	208
test_13_13_jpg.rf.74b258b72915084a854ef1f489ce316e.jpg	224	224	Penguin	187	157	221	210
test_10_9_jpg.rf.77c36725df8de445396d3d37efb660d5.jpg	224	224	Penguin	80	166	121	196
test_14_5_jpg.rf.73d7d4e8444b15771d4262ebbd88a488.jpg	224	224	Penguin	127	137	150	157
test_0_1_jpg.rf.74e3940c1b6227889b42fd4341b441db.jpg	224	224	Penguin	20	85	72	123
test_0_1_jpg.rf.74e3940c1b6227889b42fd4341b441db.jpg	224	224	Penguin	72	167	109	215
test_0_1_jpg.rf.74e3940c1b6227889b42fd4341b441db.jpg	224	224	Penguin	190	22	223	54
test_17_2_jpg.rf.7b70cd8efb00ad07eb55e4006febb7a6.jpg	224	224	Penguin	35	87	60	111
test_17_2_jpg.rf.7b70cd8efb00ad07eb55e4006febb7a6.jpg	224	224	Penguin	102	107	145	134
test_17_2_jpg.rf.7b70cd8efb00ad07eb55e4006febb7a6.jpg	224	224	Penguin	26	180	45	206
test_17_2_jpg.rf.7b70cd8efb00ad07eb55e4006febb7a6.jpg	224	224	Penguin	112	188	136	213
test_17_2_jpg.rf.7b70cd8efb00ad07eb55e4006febb7a6.jpg	224	224	Penguin	160	186	189	214
test_17_2_jpg.rf.7b70cd8efb00ad07eb55e4006febb7a6.jpg	224	224	Penguin	157	24	188	49
test_10_12_jpg.rf.7a42b726aa377cc891e7975f0abb6ab2.jpg	224	224	Penguin	77	6	101	42
test_10_12_jpg.rf.7a42b726aa377cc891e7975f0abb6ab2.jpg	224	224	Penguin	149	61	174	97
test_14_9_jpg.rf.7a054217810ad00ca902a257335a449a.jpg	224	224	Penguin	5	16	28	47
test_16_1_jpg.rf.7a4a46a592e0c1664c1a3d273b291ade.jpg	224	224	Penguin	63	163	98	199
test_16_1_jpg.rf.7a4a46a592e0c1664c1a3d273b291ade.jpg	224	224	Penguin	16	207	40	223
test_16_1_jpg.rf.7a4a46a592e0c1664c1a3d273b291ade.jpg	224	224	Penguin	94	62	126	93
test_5_8_jpg.rf.7afb8f9c9d8201af11e0c66908458ae6.jpg	224	224	Penguin	198	140	223	170
test_5_8_jpg.rf.7afb8f9c9d8201af11e0c66908458ae6.jpg	224	224	Penguin	0	174	21	205
test_5_8_jpg.rf.7afb8f9c9d8201af11e0c66908458ae6.jpg	224	224	Penguin	149	175	176	202
test_14_10_jpg.rf.7e5f0fb2eed0545011b9f00cfa53e1ba.jpg	224	224	Penguin	11	187	32	222
test_1_10_jpg.rf.7d69372cad899095ed29ee46550e8902.jpg	224	224	Penguin	11	89	49	137
test_1_10_jpg.rf.7d69372cad899095ed29ee46550e8902.jpg	224	224	Penguin	20	2	69	35
test_7_8_jpg.rf.81461eb18e5710f34d9a3bfde67cddba.jpg	224	224	Penguin	173	96	212	130
test_7_8_jpg.rf.81461eb18e5710f34d9a3bfde67cddba.jpg	224	224	Penguin	91	7	120	35
test_7_8_jpg.rf.81461eb18e5710f34d9a3bfde67cddba.jpg	224	224	Penguin	6	145	31	172
test_7_8_jpg.rf.81461eb18e5710f34d9a3bfde67cddba.jpg	224	224	Penguin	0	20	17	49
test_15_7_jpg.rf.81874a2e61158a998ee34a0d5733eb01.jpg	224	224	Penguin	50	15	77	39
test_15_7_jpg.rf.81874a2e61158a998ee34a0d5733eb01.jpg	224	224	Penguin	105	2	127	13
test_11_6_jpg.rf.808d4cc256922c137f070e3f0a6ec5fd.jpg	224	224	Penguin	97	2	128	29
test_11_6_jpg.rf.808d4cc256922c137f070e3f0a6ec5fd.jpg	224	224	Penguin	135	197	158	223
test_11_6_jpg.rf.808d4cc256922c137f070e3f0a6ec5fd.jpg	224	224	Penguin	82	75	123	101
test_2_4_jpg.rf.84e02aa2a8d7750a37eae7d341aa3379.jpg	224	224	Penguin	0	3	15	30
test_2_4_jpg.rf.84e02aa2a8d7750a37eae7d341aa3379.jpg	224	224	Penguin	40	5	98	32
test_10_11_jpg.rf.85857f86709f4d8dd771d98dfe1c90a1.jpg	224	224	Penguin	20	178	42	211
test_10_11_jpg.rf.85857f86709f4d8dd771d98dfe1c90a1.jpg	224	224	Penguin	26	40	69	84
test_7_9_jpg.rf.8746f146cd6c3cfedbb3c1e8bee5b9a6.jpg	224	224	Penguin	35	108	62	141
test_7_9_jpg.rf.8746f146cd6c3cfedbb3c1e8bee5b9a6.jpg	224	224	Penguin	187	195	223	223
test_7_9_jpg.rf.8746f146cd6c3cfedbb3c1e8bee5b9a6.jpg	224	224	Penguin	65	9	95	39
test_6_8_jpg.rf.7f7df859d6e066609b96fd257e7ec8b7.jpg	224	224	Penguin	63	108	94	146
test_6_8_jpg.rf.7f7df859d6e066609b96fd257e7ec8b7.jpg	224	224	Penguin	144	115	178	144
test_6_8_jpg.rf.7f7df859d6e066609b96fd257e7ec8b7.jpg	224	224	Penguin	5	147	25	175
test_6_8_jpg.rf.7f7df859d6e066609b96fd257e7ec8b7.jpg	224	224	Penguin	142	172	168	201
test_6_8_jpg.rf.7f7df859d6e066609b96fd257e7ec8b7.jpg	224	224	Penguin	85	199	114	222
test_6_8_jpg.rf.7f7df859d6e066609b96fd257e7ec8b7.jpg	224	224	Penguin	210	11	223	43
test_6_8_jpg.rf.7f7df859d6e066609b96fd257e7ec8b7.jpg	224	224	Penguin	67	26	115	53
test_6_8_jpg.rf.7f7df859d6e066609b96fd257e7ec8b7.jpg	224	224	Penguin	169	61	213	90
test_6_8_jpg.rf.7f7df859d6e066609b96fd257e7ec8b7.jpg	224	224	Penguin	163	0	196	13
test_0_7_jpg.rf.881c10891f58a63ebca74e7e784bbcfd.jpg	224	224	Penguin	21	1	69	24
test_0_7_jpg.rf.881c10891f58a63ebca74e7e784bbcfd.jpg	224	224	Penguin	8	93	41	125
test_0_7_jpg.rf.881c10891f58a63ebca74e7e784bbcfd.jpg	224	224	Penguin	111	194	171	223
test_0_7_jpg.rf.881c10891f58a63ebca74e7e784bbcfd.jpg	224	224	Penguin	88	37	138	84
test_16_3_jpg.rf.8b1c716bd548e9d48afd83fd7ee21b79.jpg	224	224	Penguin	35	99	67	125
test_16_3_jpg.rf.8b1c716bd548e9d48afd83fd7ee21b79.jpg	224	224	Penguin	158	103	191	136
test_16_3_jpg.rf.8b1c716bd548e9d48afd83fd7ee21b79.jpg	224	224	Penguin	117	107	146	136
test_16_3_jpg.rf.8b1c716bd548e9d48afd83fd7ee21b79.jpg	224	224	Penguin	119	27	154	56
test_16_3_jpg.rf.8b1c716bd548e9d48afd83fd7ee21b79.jpg	224	224	Penguin	203	77	223	107
test_1_12_jpg.rf.892227f3b0564438d426f29de4f2c010.jpg	224	224	Penguin	2	48	48	85
test_3_8_jpg.rf.8a376826efd5e8c82e8513560a6e5ad4.jpg	224	224	Penguin	0	171	38	205
test_0_7_jpg.rf.8b5ce014d50a7d60b573ddc5b89303e2.jpg	224	224	Penguin	20	0	67	20
test_0_7_jpg.rf.8b5ce014d50a7d60b573ddc5b89303e2.jpg	224	224	Penguin	0	92	24	124
test_0_7_jpg.rf.8b5ce014d50a7d60b573ddc5b89303e2.jpg	224	224	Penguin	81	184	139	216
test_0_7_jpg.rf.8b5ce014d50a7d60b573ddc5b89303e2.jpg	224	224	Penguin	80	28	129	75
test_3_6_jpg.rf.8ee01a8638b97de53ad62d05a61a85d1.jpg	224	224	Penguin	94	103	135	142
test_3_6_jpg.rf.8ee01a8638b97de53ad62d05a61a85d1.jpg	224	224	Penguin	66	59	106	97
test_0_3_jpg.rf.8c3ae6ac80f71206b96061d7ec2a654a.jpg	224	224	Penguin	78	12	127	47
test_15_13_jpg.rf.90b3696af9ab0c2aac8cd320108189e4.jpg	224	224	Penguin	173	153	209	185
test_15_13_jpg.rf.90b3696af9ab0c2aac8cd320108189e4.jpg	224	224	Penguin	128	26	160	61
test_9_8_jpg.rf.8f52ff7c4406f3c6de0a9a11122391fe.jpg	224	224	Penguin	122	137	167	164
test_9_8_jpg.rf.8f52ff7c4406f3c6de0a9a11122391fe.jpg	224	224	Penguin	222	179	223	204
test_12_10_jpg.rf.8e80b42f6a9242d324fdab10372db5de.jpg	224	224	Penguin	128	152	154	187
test_4_7_jpg.rf.8de97717584af0b5fd62274a1607ca84.jpg	224	224	Penguin	151	203	188	223
test_5_5_jpg.rf.9298130ebe8628c04b81459bce558459.jpg	224	224	Penguin	0	101	27	128
test_5_5_jpg.rf.9298130ebe8628c04b81459bce558459.jpg	224	224	Penguin	157	109	205	139
test_5_5_jpg.rf.9298130ebe8628c04b81459bce558459.jpg	224	224	Penguin	116	132	145	162
test_5_5_jpg.rf.9298130ebe8628c04b81459bce558459.jpg	224	224	Penguin	36	148	81	177
test_5_5_jpg.rf.9298130ebe8628c04b81459bce558459.jpg	224	224	Penguin	180	150	216	178
test_5_5_jpg.rf.9298130ebe8628c04b81459bce558459.jpg	224	224	Penguin	89	0	117	12
test_7_8_jpg.rf.973846c2459810f02b78825058249cb1.jpg	224	224	Penguin	187	72	223	106
test_7_8_jpg.rf.973846c2459810f02b78825058249cb1.jpg	224	224	Penguin	93	0	122	22
test_7_8_jpg.rf.973846c2459810f02b78825058249cb1.jpg	224	224	Penguin	29	141	54	169
test_7_8_jpg.rf.973846c2459810f02b78825058249cb1.jpg	224	224	Penguin	2	19	22	48
test_0_7_jpg.rf.93a4afeed85e9feac6892d178f4f0613.jpg	224	224	Penguin	21	0	67	21
test_0_7_jpg.rf.93a4afeed85e9feac6892d178f4f0613.jpg	224	224	Penguin	0	93	30	124
test_0_7_jpg.rf.93a4afeed85e9feac6892d178f4f0613.jpg	224	224	Penguin	95	190	151	219
test_0_7_jpg.rf.93a4afeed85e9feac6892d178f4f0613.jpg	224	224	Penguin	85	33	131	79
test_0_1_jpg.rf.9461b0d3a82d63bc42c3b4d7848f7f95.jpg	224	224	Penguin	19	87	71	127
test_0_1_jpg.rf.9461b0d3a82d63bc42c3b4d7848f7f95.jpg	224	224	Penguin	71	172	108	222
test_0_1_jpg.rf.9461b0d3a82d63bc42c3b4d7848f7f95.jpg	224	224	Penguin	189	33	222	67
test_4_9_jpg.rf.9c23fe47535bd43c1da5088e080cab7f.jpg	224	224	Penguin	171	103	219	135
test_4_6_jpg.rf.9dee4dab2961f440d4d911ef98aa2cc0.jpg	224	224	Penguin	194	53	223	82
test_5_3_jpg.rf.99ae2bfb5e4d10c79ccf14c7f26a6fdc.jpg	224	224	Penguin	0	183	13	211
test_5_3_jpg.rf.99ae2bfb5e4d10c79ccf14c7f26a6fdc.jpg	224	224	Penguin	99	47	147	91
test_0_3_jpg.rf.9e52ca615ed13b2c2373dbc428afda79.jpg	224	224	Penguin	78	18	127	51
test_14_0_jpg.rf.9e72fd65d6a9471b681d68877c657116.jpg	224	224	Penguin	98	0	128	17
test_14_0_jpg.rf.9e72fd65d6a9471b681d68877c657116.jpg	224	224	Penguin	164	84	192	117
test_14_0_jpg.rf.9e72fd65d6a9471b681d68877c657116.jpg	224	224	Penguin	30	5	58	38
test_9_8_jpg.rf.9e9438324633ae1a653d050ecf937494.jpg	224	224	Penguin	96	140	140	169
test_9_8_jpg.rf.9e9438324633ae1a653d050ecf937494.jpg	224	224	Penguin	189	186	209	211
test_14_12_jpg.rf.95bf5c83aae2da7dc4c1eb81f426915f.jpg	224	224	Penguin	30	53	76	79
test_10_11_jpg.rf.9c55b19a9d144f831863024cc7778b1d.jpg	224	224	Penguin	23	179	44	212
test_10_11_jpg.rf.9c55b19a9d144f831863024cc7778b1d.jpg	224	224	Penguin	27	42	70	85
test_16_4_jpg.rf.a14760111bf45c685638ff51b1593a57.jpg	224	224	Penguin	41	82	82	112
test_16_4_jpg.rf.a14760111bf45c685638ff51b1593a57.jpg	224	224	Penguin	137	99	168	126
test_16_4_jpg.rf.a14760111bf45c685638ff51b1593a57.jpg	224	224	Penguin	84	113	121	139
test_16_4_jpg.rf.a14760111bf45c685638ff51b1593a57.jpg	224	224	Penguin	176	150	209	183
test_7_4_jpg.rf.a0e8bc9246e7c5a76b581bbd05efd40f.jpg	224	224	Penguin	10	209	37	223
test_4_8_jpg.rf.a2cfc6d01091e76b175532cd20626897.jpg	224	224	Penguin	174	107	221	140
test_4_8_jpg.rf.a2cfc6d01091e76b175532cd20626897.jpg	224	224	Penguin	194	162	220	195
test_4_8_jpg.rf.a2cfc6d01091e76b175532cd20626897.jpg	224	224	Penguin	116	35	161	65
test_4_8_jpg.rf.a2cfc6d01091e76b175532cd20626897.jpg	224	224	Penguin	160	0	192	10
test_0_2_jpg.rf.99223857f19a73b68c905a3579d32a10.jpg	224	224	Penguin	23	96	55	155
test_0_2_jpg.rf.99223857f19a73b68c905a3579d32a10.jpg	224	224	Penguin	91	105	129	158
test_15_3_jpg.rf.a592682f76b2eda7501b3601849a961d.jpg	224	224	Penguin	75	160	103	188
test_15_3_jpg.rf.a592682f76b2eda7501b3601849a961d.jpg	224	224	Penguin	178	4	210	42
test_5_11_jpg.rf.a67c8b7ac0813342c2bf539a15cf344f.jpg	224	224	Penguin	62	3	93	37
test_7_7_jpg.rf.a3dabf8d465541f83bc4b42fbadb716b.jpg	224	224	Penguin	150	103	172	140
test_7_7_jpg.rf.a3dabf8d465541f83bc4b42fbadb716b.jpg	224	224	Penguin	4	165	31	193
test_7_7_jpg.rf.a3dabf8d465541f83bc4b42fbadb716b.jpg	224	224	Penguin	63	52	103	81
test_0_11_jpg.rf.89c51a087617245c0f4632aeb1d6d388.jpg	224	224	Penguin	149	154	182	209
test_0_11_jpg.rf.89c51a087617245c0f4632aeb1d6d388.jpg	224	224	Penguin	109	40	153	75
test_7_6_jpg.rf.a74f3ac67d124c1f818fbc57065a2f53.jpg	224	224	Penguin	32	0	52	21
test_14_10_jpg.rf.a6a1af37fa1560b0f941228152596d51.jpg	224	224	Penguin	0	187	18	222
test_4_7_jpg.rf.a7146cf15f7fdf37da32b3a4aad5e4c2.jpg	224	224	Penguin	163	194	200	217
test_10_9_jpg.rf.a7523e8032346fe1aba884b322113a8a.jpg	224	224	Penguin	60	168	104	199
test_1_11_jpg.rf.a80c584dc6640184b7869b7616387ac6.jpg	224	224	Penguin	84	98	138	139
test_1_11_jpg.rf.a80c584dc6640184b7869b7616387ac6.jpg	224	224	Penguin	11	157	72	193
test_1_11_jpg.rf.a80c584dc6640184b7869b7616387ac6.jpg	224	224	Penguin	10	69	67	99
test_4_9_jpg.rf.ade423862e90b9c324631719525a13ec.jpg	224	224	Penguin	157	89	208	120
test_9_5_jpg.rf.ac42cd637f65d40a26eb3c88daf6f23d.jpg	224	224	Penguin	7	94	47	122
test_9_5_jpg.rf.ac42cd637f65d40a26eb3c88daf6f23d.jpg	224	224	Penguin	0	19	9	51
test_9_5_jpg.rf.ac42cd637f65d40a26eb3c88daf6f23d.jpg	224	224	Penguin	143	72	165	106
test_4_6_jpg.rf.ac8f5c7ee03b6fa1074b0df36854f37f.jpg	224	224	Penguin	185	50	221	77
test_17_4_jpg.rf.ad6064a6237f8c76143c94da870382ba.jpg	224	224	Penguin	0	118	25	147
test_17_4_jpg.rf.ad6064a6237f8c76143c94da870382ba.jpg	224	224	Penguin	82	165	126	193
test_17_4_jpg.rf.ad6064a6237f8c76143c94da870382ba.jpg	224	224	Penguin	10	44	47	69
test_7_5_jpg.rf.abe362e4e1f3b4daa17308e1912f31e7.jpg	224	224	Penguin	131	0	172	18
test_7_5_jpg.rf.abe362e4e1f3b4daa17308e1912f31e7.jpg	224	224	Penguin	97	109	122	140
test_7_5_jpg.rf.abe362e4e1f3b4daa17308e1912f31e7.jpg	224	224	Penguin	13	137	37	172
test_7_5_jpg.rf.abe362e4e1f3b4daa17308e1912f31e7.jpg	224	224	Penguin	76	53	97	78
test_7_5_jpg.rf.abe362e4e1f3b4daa17308e1912f31e7.jpg	224	224	Penguin	17	0	41	15
test_4_7_jpg.rf.b2c9b925788fab16b4d2e3b18267c75b.jpg	224	224	Penguin	139	209	177	223
test_5_4_jpg.rf.a94667f7e19045e012c066236b75b9ad.jpg	224	224	Penguin	112	124	144	153
test_5_4_jpg.rf.a94667f7e19045e012c066236b75b9ad.jpg	224	224	Penguin	173	149	204	180
test_5_4_jpg.rf.a94667f7e19045e012c066236b75b9ad.jpg	224	224	Penguin	110	208	139	222
test_5_4_jpg.rf.a94667f7e19045e012c066236b75b9ad.jpg	224	224	Penguin	59	49	89	77
test_15_6_jpg.rf.b5eacd96ac9565d33c12a8e2087800b3.jpg	224	224	Penguin	8	15	37	45
test_10_4_jpg.rf.afcf2b8bedb7c339424df946c2dcd2c4.jpg	224	224	Penguin	96	162	123	188
test_10_4_jpg.rf.afcf2b8bedb7c339424df946c2dcd2c4.jpg	224	224	Penguin	192	170	215	194
test_10_4_jpg.rf.afcf2b8bedb7c339424df946c2dcd2c4.jpg	224	224	Penguin	193	4	213	37
test_10_4_jpg.rf.afcf2b8bedb7c339424df946c2dcd2c4.jpg	224	224	Penguin	0	75	11	105
test_4_8_jpg.rf.b3e5ac5f523223dee437abe662ccfd95.jpg	224	224	Penguin	171	111	219	143
test_4_8_jpg.rf.b3e5ac5f523223dee437abe662ccfd95.jpg	224	224	Penguin	191	166	217	198
test_4_8_jpg.rf.b3e5ac5f523223dee437abe662ccfd95.jpg	224	224	Penguin	115	38	160	67
test_4_8_jpg.rf.b3e5ac5f523223dee437abe662ccfd95.jpg	224	224	Penguin	159	0	192	13
test_8_5_jpg.rf.af0e3bbbdea399addbc5e41220cbe311.jpg	224	224	Penguin	210	14	223	49
test_9_8_jpg.rf.b8bebae6b30dbe30b1bb687d175cca10.jpg	224	224	Penguin	121	139	165	167
test_9_8_jpg.rf.b8bebae6b30dbe30b1bb687d175cca10.jpg	224	224	Penguin	220	183	223	209
test_7_7_jpg.rf.b7cdb9cf4cc463a92c04e7177769053e.jpg	224	224	Penguin	162	89	182	125
test_7_7_jpg.rf.b7cdb9cf4cc463a92c04e7177769053e.jpg	224	224	Penguin	22	162	47	190
test_7_7_jpg.rf.b7cdb9cf4cc463a92c04e7177769053e.jpg	224	224	Penguin	70	44	109	73
test_5_9_jpg.rf.b757a3cd2aed98e7ef93d70dfa259c22.jpg	224	224	Penguin	24	114	66	146
test_5_9_jpg.rf.b757a3cd2aed98e7ef93d70dfa259c22.jpg	224	224	Penguin	161	185	205	210
test_5_9_jpg.rf.b757a3cd2aed98e7ef93d70dfa259c22.jpg	224	224	Penguin	142	53	188	81
test_17_4_jpg.rf.b6e93c505beb48200015531380dea031.jpg	224	224	Penguin	5	119	41	147
test_17_4_jpg.rf.b6e93c505beb48200015531380dea031.jpg	224	224	Penguin	107	168	149	195
test_17_4_jpg.rf.b6e93c505beb48200015531380dea031.jpg	224	224	Penguin	18	45	54	70
test_17_1_jpg.rf.b61557143a154a85c44f3131a7b29fe4.jpg	224	224	Penguin	4	109	30	141
test_17_1_jpg.rf.b61557143a154a85c44f3131a7b29fe4.jpg	224	224	Penguin	152	111	175	142
test_17_1_jpg.rf.b61557143a154a85c44f3131a7b29fe4.jpg	224	224	Penguin	137	181	170	211
test_7_6_jpg.rf.b8bb19e86c6b0195595238ddfcf6f4c7.jpg	224	224	Penguin	32	0	52	19
test_9_5_jpg.rf.b2f7d172a7cbb92e2e8f33684518a969.jpg	224	224	Penguin	12	94	52	123
test_9_5_jpg.rf.b2f7d172a7cbb92e2e8f33684518a969.jpg	224	224	Penguin	1	19	12	51
test_9_5_jpg.rf.b2f7d172a7cbb92e2e8f33684518a969.jpg	224	224	Penguin	146	75	170	109
test_10_9_jpg.rf.b13b5026ad1d700c92030fbc6b3a3796.jpg	224	224	Penguin	67	164	109	193
test_4_5_jpg.rf.ba0d297aa2d369455321e7aa31b91102.jpg	224	224	Penguin	128	187	160	217
test_4_5_jpg.rf.ba0d297aa2d369455321e7aa31b91102.jpg	224	224	Penguin	185	17	214	75
test_5_4_jpg.rf.bc19b1368f569b8efe8eae43cb3f2c4f.jpg	224	224	Penguin	109	122	141	152
test_5_4_jpg.rf.bc19b1368f569b8efe8eae43cb3f2c4f.jpg	224	224	Penguin	170	147	200	178
test_5_4_jpg.rf.bc19b1368f569b8efe8eae43cb3f2c4f.jpg	224	224	Penguin	105	207	134	221
test_5_4_jpg.rf.bc19b1368f569b8efe8eae43cb3f2c4f.jpg	224	224	Penguin	57	48	87	76
test_7_7_jpg.rf.bd82fd048a61aa9ffb4e1551cd1dbe0a.jpg	224	224	Penguin	161	100	180	136
test_7_7_jpg.rf.bd82fd048a61aa9ffb4e1551cd1dbe0a.jpg	224	224	Penguin	19	165	44	192
test_7_7_jpg.rf.bd82fd048a61aa9ffb4e1551cd1dbe0a.jpg	224	224	Penguin	69	50	107	78
test_7_13_jpg.rf.c1c91c92ac0a813487d2b8885f769a8b.jpg	224	224	Penguin	95	156	134	200
test_4_6_jpg.rf.c0f0f21583b9a366db1c4ed2bd6379c7.jpg	224	224	Penguin	183	55	219	83
test_1_4_jpg.rf.c3b8ca1ec2400e16c22972f36fd27327.jpg	224	224	Penguin	199	0	223	22
test_1_4_jpg.rf.c3b8ca1ec2400e16c22972f36fd27327.jpg	224	224	Penguin	129	0	162	26
test_1_4_jpg.rf.c3b8ca1ec2400e16c22972f36fd27327.jpg	224	224	Penguin	139	49	196	83
test_5_10_jpg.rf.c1167e435eac12f3958d95bf9e1f34d6.jpg	224	224	Penguin	101	90	148	125
test_5_10_jpg.rf.c1167e435eac12f3958d95bf9e1f34d6.jpg	224	224	Penguin	202	179	223	215
test_5_3_jpg.rf.b96aa8fdab0db9fa00c2f2ea55f90c0d.jpg	224	224	Penguin	0	184	22	212
test_5_3_jpg.rf.b96aa8fdab0db9fa00c2f2ea55f90c0d.jpg	224	224	Penguin	104	55	149	99
test_0_0_jpg.rf.c4fd950742d4646e3b1c67b99bda0bb7.jpg	224	224	Penguin	113	107	165	141
test_16_1_jpg.rf.c5ca39b72ab49e0e6bb7c4bfef6bcfe4.jpg	224	224	Penguin	203	102	214	126
test_16_1_jpg.rf.c5ca39b72ab49e0e6bb7c4bfef6bcfe4.jpg	224	224	Penguin	33	158	68	195
test_16_1_jpg.rf.c5ca39b72ab49e0e6bb7c4bfef6bcfe4.jpg	224	224	Penguin	0	206	3	223
test_16_1_jpg.rf.c5ca39b72ab49e0e6bb7c4bfef6bcfe4.jpg	224	224	Penguin	81	53	114	86
test_11_0_jpg.rf.c67875127fd716a96743857dcc4dd59d.jpg	224	224	Penguin	201	29	223	71
test_7_4_jpg.rf.c6d7bf6482c14526dc7bb308f8dc7501.jpg	224	224	Penguin	17	208	43	223
test_11_5_jpg.rf.c894760f51df518c568194f0265af375.jpg	224	224	Penguin	92	73	113	96
test_5_2_jpg.rf.bcec77ce6703e06d0a739150be0c15d6.jpg	224	224	Penguin	130	65	168	112
test_11_6_jpg.rf.c8e8dbb152c3f0fb3c0e597c9cdea0b3.jpg	224	224	Penguin	97	0	128	25
test_11_6_jpg.rf.c8e8dbb152c3f0fb3c0e597c9cdea0b3.jpg	224	224	Penguin	139	192	162	219
test_11_6_jpg.rf.c8e8dbb152c3f0fb3c0e597c9cdea0b3.jpg	224	224	Penguin	83	72	125	97
test_5_10_jpg.rf.c7a5699ac2271506be4d820a177188cf.jpg	224	224	Penguin	94	101	141	136
test_5_10_jpg.rf.c7a5699ac2271506be4d820a177188cf.jpg	224	224	Penguin	191	199	220	223
test_1_8_jpg.rf.cb51ddb48198d2681b5918178d6d158f.jpg	224	224	Penguin	59	98	104	139
test_1_8_jpg.rf.cb51ddb48198d2681b5918178d6d158f.jpg	224	224	Penguin	7	151	53	179
test_1_8_jpg.rf.cb51ddb48198d2681b5918178d6d158f.jpg	224	224	Penguin	96	51	138	82
test_17_3_jpg.rf.cc27435a82030c90f852e9f28982ca9c.jpg	224	224	Penguin	204	95	223	120
test_17_3_jpg.rf.cc27435a82030c90f852e9f28982ca9c.jpg	224	224	Penguin	25	108	58	135
test_17_3_jpg.rf.cc27435a82030c90f852e9f28982ca9c.jpg	224	224	Penguin	149	206	186	223
test_17_3_jpg.rf.cc27435a82030c90f852e9f28982ca9c.jpg	224	224	Penguin	74	38	107	67
test_3_10_jpg.rf.cdd6e46cd588cbcad9e3ad4f7a8fa9bd.jpg	224	224	Penguin	85	111	120	144
test_17_2_jpg.rf.ca594bdff79ce2f7ce7326af2902a79a.jpg	224	224	Penguin	19	87	44	111
test_17_2_jpg.rf.ca594bdff79ce2f7ce7326af2902a79a.jpg	224	224	Penguin	81	106	125	134
test_17_2_jpg.rf.ca594bdff79ce2f7ce7326af2902a79a.jpg	224	224	Penguin	0	180	14	206
test_17_2_jpg.rf.ca594bdff79ce2f7ce7326af2902a79a.jpg	224	224	Penguin	79	187	103	213
test_17_2_jpg.rf.ca594bdff79ce2f7ce7326af2902a79a.jpg	224	224	Penguin	127	185	156	214
test_17_2_jpg.rf.ca594bdff79ce2f7ce7326af2902a79a.jpg	224	224	Penguin	150	23	181	48
test_12_9_jpg.rf.c605c54960ef6bd9a0ea86ff5509ac4d.jpg	224	224	Penguin	188	93	223	123
test_17_3_jpg.rf.c28f56c587710cece5d09c6feec53d7f.jpg	224	224	Penguin	196	98	223	122
test_17_3_jpg.rf.c28f56c587710cece5d09c6feec53d7f.jpg	224	224	Penguin	15	108	46	135
test_17_3_jpg.rf.c28f56c587710cece5d09c6feec53d7f.jpg	224	224	Penguin	130	207	167	223
test_17_3_jpg.rf.c28f56c587710cece5d09c6feec53d7f.jpg	224	224	Penguin	71	39	102	68
test_2_4_jpg.rf.ce38226e92a9e2a3eb511e9a10bd8465.jpg	224	224	Penguin	0	3	15	30
test_2_4_jpg.rf.ce38226e92a9e2a3eb511e9a10bd8465.jpg	224	224	Penguin	41	3	98	31
test_3_4_jpg.rf.cbdfce3f96d76f8da96ad31b08d16d4f.jpg	224	224	Penguin	219	138	223	179
test_3_4_jpg.rf.cbdfce3f96d76f8da96ad31b08d16d4f.jpg	224	224	Penguin	145	21	191	53
test_16_2_jpg.rf.ce49fba741f4a4a1d7d37c39c054b015.jpg	224	224	Penguin	124	6	158	34
test_16_2_jpg.rf.ce49fba741f4a4a1d7d37c39c054b015.jpg	224	224	Penguin	63	81	94	115
test_14_7_jpg.rf.c994494acc224690ceb0a7f4d8399ae9.jpg	224	224	Penguin	56	2	96	27
test_14_7_jpg.rf.c994494acc224690ceb0a7f4d8399ae9.jpg	224	224	Penguin	79	46	108	76
test_14_7_jpg.rf.c994494acc224690ceb0a7f4d8399ae9.jpg	224	224	Penguin	11	44	49	81
test_14_7_jpg.rf.c994494acc224690ceb0a7f4d8399ae9.jpg	224	224	Penguin	180	65	215	98
test_10_7_jpg.rf.cd0fb8e9721d5ea88b89a7f8eefa3627.jpg	224	224	Penguin	8	100	46	129
test_10_7_jpg.rf.cd0fb8e9721d5ea88b89a7f8eefa3627.jpg	224	224	Penguin	30	42	71	73
test_5_12_jpg.rf.da8d13b98a9c1d9e0ea74ec577298bed.jpg	224	224	Penguin	88	104	136	132
test_5_12_jpg.rf.da8d13b98a9c1d9e0ea74ec577298bed.jpg	224	224	Penguin	37	52	84	97
test_8_5_jpg.rf.da9aae378925aca22f412fb975b0e562.jpg	224	224	Penguin	207	23	222	58
test_4_13_jpg.rf.da1778f9f695e8c33072f87f3622e81d.jpg	224	224	Penguin	109	25	158	56
test_12_8_jpg.rf.db09f862db1808fc324ae2ad4eee1d96.jpg	224	224	Penguin	138	102	182	134
test_12_8_jpg.rf.db09f862db1808fc324ae2ad4eee1d96.jpg	224	224	Penguin	204	141	223	172
test_16_4_jpg.rf.dbb48f517b788b3a3fa4d6f53649c6f0.jpg	224	224	Penguin	26	88	69	119
test_16_4_jpg.rf.dbb48f517b788b3a3fa4d6f53649c6f0.jpg	224	224	Penguin	120	117	153	144
test_16_4_jpg.rf.dbb48f517b788b3a3fa4d6f53649c6f0.jpg	224	224	Penguin	66	125	104	151
test_16_4_jpg.rf.dbb48f517b788b3a3fa4d6f53649c6f0.jpg	224	224	Penguin	151	173	186	206
test_4_5_jpg.rf.db0797720b58bc7d8bd841ce1f8b5129.jpg	224	224	Penguin	131	195	164	223
test_4_5_jpg.rf.db0797720b58bc7d8bd841ce1f8b5129.jpg	224	224	Penguin	186	29	215	86
test_10_12_jpg.rf.dd7dc7799dc543fd3942ea89da61f031.jpg	224	224	Penguin	80	10	104	46
test_10_12_jpg.rf.dd7dc7799dc543fd3942ea89da61f031.jpg	224	224	Penguin	158	68	185	105
test_9_9_jpg.rf.d6e28e3257e79b8977f10a871de70ead.jpg	224	224	Penguin	154	19	190	41
test_0_1_jpg.rf.d57fd839df01d3c0fbe0b4117b60e648.jpg	224	224	Penguin	31	86	81	125
test_0_1_jpg.rf.d57fd839df01d3c0fbe0b4117b60e648.jpg	224	224	Penguin	92	169	128	218
test_0_1_jpg.rf.d57fd839df01d3c0fbe0b4117b60e648.jpg	224	224	Penguin	193	26	223	60
test_8_6_jpg.rf.dbf611c7945f64f7a197b81ef7cdc251.jpg	224	224	Penguin	191	44	223	73
test_15_3_jpg.rf.db8a07bd374c858bd8117bf090a248d3.jpg	224	224	Penguin	59	161	90	189
test_15_3_jpg.rf.db8a07bd374c858bd8117bf090a248d3.jpg	224	224	Penguin	174	6	208	44
test_7_5_jpg.rf.de9ff3576afaa703fd2041b207dedb1a.jpg	224	224	Penguin	129	5	172	29
test_7_5_jpg.rf.de9ff3576afaa703fd2041b207dedb1a.jpg	224	224	Penguin	83	117	111	148
test_7_5_jpg.rf.de9ff3576afaa703fd2041b207dedb1a.jpg	224	224	Penguin	0	139	23	174
test_7_5_jpg.rf.de9ff3576afaa703fd2041b207dedb1a.jpg	224	224	Penguin	68	60	91	84
test_7_5_jpg.rf.de9ff3576afaa703fd2041b207dedb1a.jpg	224	224	Penguin	15	1	41	17
test_10_4_jpg.rf.e0d78e11cb616b8f48a201cacf162db0.jpg	224	224	Penguin	87	175	115	201
test_10_4_jpg.rf.e0d78e11cb616b8f48a201cacf162db0.jpg	224	224	Penguin	182	193	206	217
test_10_4_jpg.rf.e0d78e11cb616b8f48a201cacf162db0.jpg	224	224	Penguin	190	27	213	59
test_10_4_jpg.rf.e0d78e11cb616b8f48a201cacf162db0.jpg	224	224	Penguin	0	76	7	106
test_10_7_jpg.rf.0092f453fdbaa7f83a9c62f86c74e5b1.jpg	224	224	Penguin	2	97	41	126
test_10_7_jpg.rf.0092f453fdbaa7f83a9c62f86c74e5b1.jpg	224	224	Penguin	26	37	69	68
test_6_11_jpg.rf.02051c0930559a50a7acf696afed5272.jpg	224	224	Penguin	145	130	192	163
test_6_11_jpg.rf.02051c0930559a50a7acf696afed5272.jpg	224	224	Penguin	24	13	70	44
test_11_10_jpg.rf.015ca52ade3981861d6ca17be325203b.jpg	224	224	Penguin	78	5	123	37
test_0_2_jpg.rf.0604ab03e22172aa1a8259d2a9d41050.jpg	224	224	Penguin	25	97	58	156
test_0_2_jpg.rf.0604ab03e22172aa1a8259d2a9d41050.jpg	224	224	Penguin	94	109	133	161
test_3_4_jpg.rf.01e0fea397ada98341901e6cb7f38751.jpg	224	224	Penguin	200	134	219	174
test_3_4_jpg.rf.01e0fea397ada98341901e6cb7f38751.jpg	224	224	Penguin	141	18	185	51
test_16_1_jpg.rf.063e9a2abe112f13a0b207b3d78cf5c9.jpg	224	224	Penguin	208	123	218	148
test_16_1_jpg.rf.063e9a2abe112f13a0b207b3d78cf5c9.jpg	224	224	Penguin	40	165	74	201
test_16_1_jpg.rf.063e9a2abe112f13a0b207b3d78cf5c9.jpg	224	224	Penguin	0	207	11	223
test_16_1_jpg.rf.063e9a2abe112f13a0b207b3d78cf5c9.jpg	224	224	Penguin	84	64	116	96
test_17_1_jpg.rf.04d4c6afed5b4c5a281e8080a72dfc80.jpg	224	224	Penguin	0	109	24	141
test_17_1_jpg.rf.04d4c6afed5b4c5a281e8080a72dfc80.jpg	224	224	Penguin	147	111	169	142
test_17_1_jpg.rf.04d4c6afed5b4c5a281e8080a72dfc80.jpg	224	224	Penguin	129	181	161	211
test_1_8_jpg.rf.07492374aa85236be183aa29bee8f346.jpg	224	224	Penguin	64	97	111	137
test_1_8_jpg.rf.07492374aa85236be183aa29bee8f346.jpg	224	224	Penguin	14	151	62	178
test_1_8_jpg.rf.07492374aa85236be183aa29bee8f346.jpg	224	224	Penguin	98	49	142	79
test_14_7_jpg.rf.06faa4cda67fdd7d74d956a558af7807.jpg	224	224	Penguin	56	0	94	25
test_14_7_jpg.rf.06faa4cda67fdd7d74d956a558af7807.jpg	224	224	Penguin	76	42	104	73
test_14_7_jpg.rf.06faa4cda67fdd7d74d956a558af7807.jpg	224	224	Penguin	8	43	44	81
test_14_7_jpg.rf.06faa4cda67fdd7d74d956a558af7807.jpg	224	224	Penguin	176	57	209	91
test_12_8_jpg.rf.087c1a3d93e460065ce61f3a26969068.jpg	224	224	Penguin	131	116	173	148
test_12_8_jpg.rf.087c1a3d93e460065ce61f3a26969068.jpg	224	224	Penguin	194	160	223	191
test_11_5_jpg.rf.0990e599e4e76ba3e797f5e4da1b2055.jpg	224	224	Penguin	105	82	127	105
test_1_7_jpg.rf.04008692e11a064c20f57d6b8a26e845.jpg	224	224	Penguin	148	126	183	157
test_1_7_jpg.rf.04008692e11a064c20f57d6b8a26e845.jpg	224	224	Penguin	0	124	20	162
test_1_7_jpg.rf.04008692e11a064c20f57d6b8a26e845.jpg	224	224	Penguin	125	191	161	223
test_1_7_jpg.rf.04008692e11a064c20f57d6b8a26e845.jpg	224	224	Penguin	191	214	221	223
test_1_7_jpg.rf.04008692e11a064c20f57d6b8a26e845.jpg	224	224	Penguin	158	59	213	89
test_7_8_jpg.rf.0ac5d438d5d1de6ddd18f0989859c921.jpg	224	224	Penguin	185	89	223	121
test_7_8_jpg.rf.0ac5d438d5d1de6ddd18f0989859c921.jpg	224	224	Penguin	93	4	122	30
test_7_8_jpg.rf.0ac5d438d5d1de6ddd18f0989859c921.jpg	224	224	Penguin	25	144	50	171
test_7_8_jpg.rf.0ac5d438d5d1de6ddd18f0989859c921.jpg	224	224	Penguin	1	20	21	48
test_12_8_jpg.rf.0c0e6e4e933b4036b96d3ea1041a323e.jpg	224	224	Penguin	118	110	162	140
test_12_8_jpg.rf.0c0e6e4e933b4036b96d3ea1041a323e.jpg	224	224	Penguin	177	152	211	180
test_2_5_jpg.rf.0a3c79e1d8e450c46722ecc7700f6c37.jpg	224	224	Penguin	0	0	29	22
test_2_5_jpg.rf.0a3c79e1d8e450c46722ecc7700f6c37.jpg	224	224	Penguin	49	0	96	19
test_2_5_jpg.rf.0a3c79e1d8e450c46722ecc7700f6c37.jpg	224	224	Penguin	0	76	52	113
test_3_4_jpg.rf.0a1c528d59b920d2b7261f10c73adf68.jpg	224	224	Penguin	205	128	223	168
test_3_4_jpg.rf.0a1c528d59b920d2b7261f10c73adf68.jpg	224	224	Penguin	143	12	186	46
test_6_7_jpg.rf.0cdb0dead4e7dadeab64dbe9b5d5f5a4.jpg	224	224	Penguin	103	104	144	130
test_6_7_jpg.rf.0cdb0dead4e7dadeab64dbe9b5d5f5a4.jpg	224	224	Penguin	161	130	199	168
test_6_7_jpg.rf.0cdb0dead4e7dadeab64dbe9b5d5f5a4.jpg	224	224	Penguin	187	192	218	215
test_1_7_jpg.rf.0d91c10d3dea0e0df71f7cf805c050ef.jpg	224	224	Penguin	159	120	195	149
test_1_7_jpg.rf.0d91c10d3dea0e0df71f7cf805c050ef.jpg	224	224	Penguin	9	124	33	162
test_1_7_jpg.rf.0d91c10d3dea0e0df71f7cf805c050ef.jpg	224	224	Penguin	141	186	180	223
test_1_7_jpg.rf.0d91c10d3dea0e0df71f7cf805c050ef.jpg	224	224	Penguin	209	206	223	223
test_1_7_jpg.rf.0d91c10d3dea0e0df71f7cf805c050ef.jpg	224	224	Penguin	162	53	219	80
test_3_10_jpg.rf.0db84c0c7dca792ddeac18eceb1dc0a3.jpg	224	224	Penguin	95	120	130	153
test_7_4_jpg.rf.0cc6d23b96f54d4dab13ee8cda60895e.jpg	224	224	Penguin	6	211	33	223
test_6_7_jpg.rf.0c0355e8c9c7683b703d7de24b12f5e5.jpg	224	224	Penguin	93	110	132	134
test_6_7_jpg.rf.0c0355e8c9c7683b703d7de24b12f5e5.jpg	224	224	Penguin	149	139	184	175
test_6_7_jpg.rf.0c0355e8c9c7683b703d7de24b12f5e5.jpg	224	224	Penguin	169	201	198	223
test_4_13_jpg.rf.0fa55e8014ad3f8bea5a05a5f48aa060.jpg	224	224	Penguin	109	39	158	70
test_5_12_jpg.rf.107fe5eead671c13b795926b7b6ac960.jpg	224	224	Penguin	90	112	138	140
test_5_12_jpg.rf.107fe5eead671c13b795926b7b6ac960.jpg	224	224	Penguin	38	56	86	101
test_3_9_jpg.rf.0a3d87e9e88e9d8dae35bf8da817a049.jpg	224	224	Penguin	39	103	90	133
test_14_10_jpg.rf.0e31d79f2795a65356bd2b726d2d75cd.jpg	224	224	Penguin	0	187	17	221
test_9_9_jpg.rf.1483db33a0fb4d7ad3522b4b97018e7b.jpg	224	224	Penguin	151	19	188	41
test_16_3_jpg.rf.15ab90ddfff67d8f0dd2f15553c07c4b.jpg	224	224	Penguin	43	95	76	122
test_16_3_jpg.rf.15ab90ddfff67d8f0dd2f15553c07c4b.jpg	224	224	Penguin	166	90	201	123
test_16_3_jpg.rf.15ab90ddfff67d8f0dd2f15553c07c4b.jpg	224	224	Penguin	125	97	156	126
test_16_3_jpg.rf.15ab90ddfff67d8f0dd2f15553c07c4b.jpg	224	224	Penguin	120	17	158	46
test_16_3_jpg.rf.15ab90ddfff67d8f0dd2f15553c07c4b.jpg	224	224	Penguin	208	60	223	91
test_1_4_jpg.rf.16aa7e64b6c4e96300f49c9dd861190b.jpg	224	224	Penguin	199	0	223	25
test_1_4_jpg.rf.16aa7e64b6c4e96300f49c9dd861190b.jpg	224	224	Penguin	129	0	162	27
test_1_4_jpg.rf.16aa7e64b6c4e96300f49c9dd861190b.jpg	224	224	Penguin	139	51	196	85
test_14_12_jpg.rf.18181c011f75a7a856a90d1199b7c29b.jpg	224	224	Penguin	29	53	75	79
test_1_10_jpg.rf.1bbd9968c09ed6adf7ef833f167c4f72.jpg	224	224	Penguin	13	89	53	136
test_1_10_jpg.rf.1bbd9968c09ed6adf7ef833f167c4f72.jpg	224	224	Penguin	20	2	70	33
test_6_1_jpg.rf.19d010dfe0299cbede40d3ba78b82241.jpg	224	224	Penguin	6	83	27	116
test_12_10_jpg.rf.1deb4e3b425cf0cf029bb305757efe23.jpg	224	224	Penguin	119	165	142	200
test_16_4_jpg.rf.196207834707a4070c7198572984f89e.jpg	224	224	Penguin	37	84	77	113
test_16_4_jpg.rf.196207834707a4070c7198572984f89e.jpg	224	224	Penguin	133	104	163	131
test_16_4_jpg.rf.196207834707a4070c7198572984f89e.jpg	224	224	Penguin	79	117	115	142
test_16_4_jpg.rf.196207834707a4070c7198572984f89e.jpg	224	224	Penguin	169	157	201	189
test_4_13_jpg.rf.1fb6010918811a874e9a3b6db03a03bd.jpg	224	224	Penguin	118	38	166	69
test_2_6_jpg.rf.20c163cd61c9d760f1e927187b62dd5b.jpg	224	224	Penguin	18	148	52	199
test_2_6_jpg.rf.20c163cd61c9d760f1e927187b62dd5b.jpg	224	224	Penguin	5	81	29	110
test_10_7_jpg.rf.21309f7259a3bfe2cba149d24d8b06cd.jpg	224	224	Penguin	7	99	45	127
test_10_7_jpg.rf.21309f7259a3bfe2cba149d24d8b06cd.jpg	224	224	Penguin	29	41	70	71
test_5_12_jpg.rf.21dd840b7c39e663108734aa8a80ab12.jpg	224	224	Penguin	90	114	137	143
test_5_12_jpg.rf.21dd840b7c39e663108734aa8a80ab12.jpg	224	224	Penguin	38	57	85	103
test_5_8_jpg.rf.2210efc8cc384b5fe5e407534c6fe338.jpg	224	224	Penguin	193	143	220	172
test_5_8_jpg.rf.2210efc8cc384b5fe5e407534c6fe338.jpg	224	224	Penguin	0	174	16	205
test_5_8_jpg.rf.2210efc8cc384b5fe5e407534c6fe338.jpg	224	224	Penguin	143	177	171	203
test_2_5_jpg.rf.2357199160a6628cc5056ce0f914ec3b.jpg	224	224	Penguin	0	0	31	23
test_2_5_jpg.rf.2357199160a6628cc5056ce0f914ec3b.jpg	224	224	Penguin	51	1	98	24
test_2_5_jpg.rf.2357199160a6628cc5056ce0f914ec3b.jpg	224	224	Penguin	17	80	71	115
test_15_6_jpg.rf.22a69a8d2aa4908ecd02445e091b043c.jpg	224	224	Penguin	9	14	37	44
test_12_9_jpg.rf.1eb1bba2b9d84763c9b59aaaf2a7abea.jpg	224	224	Penguin	170	109	213	137
test_1_3_jpg.rf.21d1658aa0ed7495bcbbc17328c32dcf.jpg	224	224	Penguin	143	197	178	218
test_13_8_jpg.rf.195a48bbe9941eb60f5b961ea7079d6a.jpg	224	224	Penguin	135	92	172	120
test_13_8_jpg.rf.195a48bbe9941eb60f5b961ea7079d6a.jpg	224	224	Penguin	59	84	89	110
test_0_5_jpg.rf.29ceb07a47c90e80fda9a50c0bc031dd.jpg	224	224	Penguin	132	101	173	145
test_0_5_jpg.rf.29ceb07a47c90e80fda9a50c0bc031dd.jpg	224	224	Penguin	59	124	106	160
test_0_5_jpg.rf.29ceb07a47c90e80fda9a50c0bc031dd.jpg	224	224	Penguin	201	151	223	180
test_0_5_jpg.rf.29ceb07a47c90e80fda9a50c0bc031dd.jpg	224	224	Penguin	153	14	200	45
test_7_9_jpg.rf.25942049ed0f31371e909831044bf27c.jpg	224	224	Penguin	17	106	43	139
test_7_9_jpg.rf.25942049ed0f31371e909831044bf27c.jpg	224	224	Penguin	158	185	199	213
test_7_9_jpg.rf.25942049ed0f31371e909831044bf27c.jpg	224	224	Penguin	62	4	91	34
test_3_9_jpg.rf.26249361df72bc609266c2bb49caf9d1.jpg	224	224	Penguin	28	103	79	133
test_9_5_jpg.rf.26cf36b7ea7a4ec0bf3b1a4f25d5f817.jpg	224	224	Penguin	7	92	47	121
test_9_5_jpg.rf.26cf36b7ea7a4ec0bf3b1a4f25d5f817.jpg	224	224	Penguin	0	19	9	51
test_9_5_jpg.rf.26cf36b7ea7a4ec0bf3b1a4f25d5f817.jpg	224	224	Penguin	143	61	165	96
test_4_8_jpg.rf.24b554af834b0560158a7635192b60af.jpg	224	224	Penguin	183	110	223	143
test_4_8_jpg.rf.24b554af834b0560158a7635192b60af.jpg	224	224	Penguin	208	165	223	199
test_4_8_jpg.rf.24b554af834b0560158a7635192b60af.jpg	224	224	Penguin	120	38	166	67
test_4_8_jpg.rf.24b554af834b0560158a7635192b60af.jpg	224	224	Penguin	160	0	193	13
test_0_5_jpg.rf.2c113c6e0e2c1c3cf75807ff17815740.jpg	224	224	Penguin	132	97	173	140
test_0_5_jpg.rf.2c113c6e0e2c1c3cf75807ff17815740.jpg	224	224	Penguin	59	122	106	158
test_0_5_jpg.rf.2c113c6e0e2c1c3cf75807ff17815740.jpg	224	224	Penguin	201	145	223	173
test_0_5_jpg.rf.2c113c6e0e2c1c3cf75807ff17815740.jpg	224	224	Penguin	153	9	200	39
test_3_9_jpg.rf.2a90f5edc5cfbd8181782e07e348a6d4.jpg	224	224	Penguin	28	106	79	136
test_15_7_jpg.rf.2af70df1d9f7cd1717354bd921fc338b.jpg	224	224	Penguin	47	13	76	36
test_15_7_jpg.rf.2af70df1d9f7cd1717354bd921fc338b.jpg	224	224	Penguin	104	0	127	8
test_15_7_jpg.rf.2e4a54fac21e68db267ac101c487af6c.jpg	224	224	Penguin	49	10	77	34
test_15_7_jpg.rf.2e4a54fac21e68db267ac101c487af6c.jpg	224	224	Penguin	105	0	127	4
test_3_8_jpg.rf.2b778c47e7030de2504b109acf3e8180.jpg	224	224	Penguin	0	174	39	207
test_6_1_jpg.rf.31d22427b9081d366555ef2abf5040e8.jpg	224	224	Penguin	0	84	14	116
test_1_4_jpg.rf.2ed58346998e7bd6ea46950467897658.jpg	224	224	Penguin	200	8	223	40
test_1_4_jpg.rf.2ed58346998e7bd6ea46950467897658.jpg	224	224	Penguin	130	5	165	38
test_1_4_jpg.rf.2ed58346998e7bd6ea46950467897658.jpg	224	224	Penguin	147	63	205	97
test_6_10_jpg.rf.33ee92a53c3c7c4872ab4e769d28a7d5.jpg	224	224	Penguin	196	87	223	123
test_6_10_jpg.rf.33ee92a53c3c7c4872ab4e769d28a7d5.jpg	224	224	Penguin	72	198	111	223
test_6_10_jpg.rf.33ee92a53c3c7c4872ab4e769d28a7d5.jpg	224	224	Penguin	213	35	223	63
test_6_10_jpg.rf.33ee92a53c3c7c4872ab4e769d28a7d5.jpg	224	224	Penguin	83	34	114	61
test_6_10_jpg.rf.33ee92a53c3c7c4872ab4e769d28a7d5.jpg	224	224	Penguin	21	60	66	89
test_7_9_jpg.rf.3555d535e6eb5b5239c30bb63c4c5d6f.jpg	224	224	Penguin	21	109	45	142
test_7_9_jpg.rf.3555d535e6eb5b5239c30bb63c4c5d6f.jpg	224	224	Penguin	162	199	204	223
test_7_9_jpg.rf.3555d535e6eb5b5239c30bb63c4c5d6f.jpg	224	224	Penguin	63	11	91	41
test_8_5_jpg.rf.35f65ddcf12e17e258c4d0856bd4e143.jpg	224	224	Penguin	207	25	222	61
test_14_5_jpg.rf.37fd4a29337b6ed375c0dbcb5c306c0d.jpg	224	224	Penguin	104	127	128	149
test_7_13_jpg.rf.38f2b9e004ea12d995ddd38125b3e859.jpg	224	224	Penguin	112	157	152	200
test_17_2_jpg.rf.3a3cccee18dc56cea8883eb6a0e1c43d.jpg	224	224	Penguin	19	86	44	111
test_17_2_jpg.rf.3a3cccee18dc56cea8883eb6a0e1c43d.jpg	224	224	Penguin	82	103	125	132
test_17_2_jpg.rf.3a3cccee18dc56cea8883eb6a0e1c43d.jpg	224	224	Penguin	0	180	15	205
test_17_2_jpg.rf.3a3cccee18dc56cea8883eb6a0e1c43d.jpg	224	224	Penguin	80	185	104	211
test_17_2_jpg.rf.3a3cccee18dc56cea8883eb6a0e1c43d.jpg	224	224	Penguin	128	182	157	211
test_17_2_jpg.rf.3a3cccee18dc56cea8883eb6a0e1c43d.jpg	224	224	Penguin	150	20	182	46
test_1_12_jpg.rf.3e4d0569b849923a942493798b3894ae.jpg	224	224	Penguin	0	50	44	87
test_9_9_jpg.rf.3fea06481e7c1d0911049cfe196cc117.jpg	224	224	Penguin	153	15	189	36
test_14_9_jpg.rf.40a5f930b60be083b37bad73c1cfb4a6.jpg	224	224	Penguin	11	16	32	47
test_6_8_jpg.rf.3125a37865bea7422e7c4a595933b69b.jpg	224	224	Penguin	64	112	96	149
test_6_8_jpg.rf.3125a37865bea7422e7c4a595933b69b.jpg	224	224	Penguin	146	122	180	150
test_6_8_jpg.rf.3125a37865bea7422e7c4a595933b69b.jpg	224	224	Penguin	7	148	27	175
test_6_8_jpg.rf.3125a37865bea7422e7c4a595933b69b.jpg	224	224	Penguin	144	179	171	207
test_6_8_jpg.rf.3125a37865bea7422e7c4a595933b69b.jpg	224	224	Penguin	87	202	117	223
test_6_8_jpg.rf.3125a37865bea7422e7c4a595933b69b.jpg	224	224	Penguin	210	20	223	52
test_6_8_jpg.rf.3125a37865bea7422e7c4a595933b69b.jpg	224	224	Penguin	67	30	116	56
test_6_8_jpg.rf.3125a37865bea7422e7c4a595933b69b.jpg	224	224	Penguin	170	69	214	97
test_6_8_jpg.rf.3125a37865bea7422e7c4a595933b69b.jpg	224	224	Penguin	163	2	196	20
test_14_0_jpg.rf.3eb2bdab7398af734245b69a2b023c33.jpg	224	224	Penguin	96	5	126	30
test_14_0_jpg.rf.3eb2bdab7398af734245b69a2b023c33.jpg	224	224	Penguin	144	102	172	135
test_14_0_jpg.rf.3eb2bdab7398af734245b69a2b023c33.jpg	224	224	Penguin	26	10	53	43
test_6_11_jpg.rf.3ccee86989faf3bc01f8af167c484c40.jpg	224	224	Penguin	142	109	187	142
test_6_11_jpg.rf.3ccee86989faf3bc01f8af167c484c40.jpg	224	224	Penguin	23	8	69	39
test_6_11_jpg.rf.3e0de3d2aa832f626373e7c2c869906f.jpg	224	224	Penguin	143	117	189	148
test_6_11_jpg.rf.3e0de3d2aa832f626373e7c2c869906f.jpg	224	224	Penguin	23	10	70	39
test_9_4_jpg.rf.3a431cb0701cfb6efbc2620bb35b796d.jpg	224	224	Penguin	117	23	137	52
test_9_4_jpg.rf.3a431cb0701cfb6efbc2620bb35b796d.jpg	224	224	Penguin	217	83	223	111
test_13_1_jpg.rf.44da8b6014dfed1b62ae1b3c4b9ec4d7.jpg	224	224	Penguin	42	86	79	117
test_13_1_jpg.rf.44da8b6014dfed1b62ae1b3c4b9ec4d7.jpg	224	224	Penguin	158	102	193	131
test_13_1_jpg.rf.44da8b6014dfed1b62ae1b3c4b9ec4d7.jpg	224	224	Penguin	94	31	137	59
test_3_8_jpg.rf.46f9797e76980072bc639fb70ce7bdaf.jpg	224	224	Penguin	7	174	52	207
test_4_9_jpg.rf.382983a197c46bf150c1b8fb36ac6f5d.jpg	224	224	Penguin	163	88	212	119
test_8_8_jpg.rf.42f15536bb885089eac085848b312f5d.jpg	224	224	Penguin	116	83	152	108
test_8_8_jpg.rf.42f15536bb885089eac085848b312f5d.jpg	224	224	Penguin	105	146	125	178
test_6_8_jpg.rf.422ee4da55b784b659368fb6803ddd03.jpg	224	224	Penguin	69	108	103	146
test_6_8_jpg.rf.422ee4da55b784b659368fb6803ddd03.jpg	224	224	Penguin	151	115	187	144
test_6_8_jpg.rf.422ee4da55b784b659368fb6803ddd03.jpg	224	224	Penguin	14	147	35	175
test_6_8_jpg.rf.422ee4da55b784b659368fb6803ddd03.jpg	224	224	Penguin	153	172	180	201
test_6_8_jpg.rf.422ee4da55b784b659368fb6803ddd03.jpg	224	224	Penguin	97	199	127	222
test_6_8_jpg.rf.422ee4da55b784b659368fb6803ddd03.jpg	224	224	Penguin	211	11	223	43
test_6_8_jpg.rf.422ee4da55b784b659368fb6803ddd03.jpg	224	224	Penguin	69	26	118	53
test_6_8_jpg.rf.422ee4da55b784b659368fb6803ddd03.jpg	224	224	Penguin	173	61	219	90
test_6_8_jpg.rf.422ee4da55b784b659368fb6803ddd03.jpg	224	224	Penguin	163	0	197	13
test_13_1_jpg.rf.48044186504e58f35a9ed6625c6f8ea3.jpg	224	224	Penguin	55	81	92	113
test_13_1_jpg.rf.48044186504e58f35a9ed6625c6f8ea3.jpg	224	224	Penguin	173	90	208	120
test_13_1_jpg.rf.48044186504e58f35a9ed6625c6f8ea3.jpg	224	224	Penguin	99	23	143	52
test_15_13_jpg.rf.47e2bf529528e9a665aaa7488ab901c6.jpg	224	224	Penguin	175	152	211	184
test_15_13_jpg.rf.47e2bf529528e9a665aaa7488ab901c6.jpg	224	224	Penguin	128	25	161	60
test_5_10_jpg.rf.4818c1c3d2e93df7afbb8ab6a43dc061.jpg	224	224	Penguin	88	95	136	128
test_5_10_jpg.rf.4818c1c3d2e93df7afbb8ab6a43dc061.jpg	224	224	Penguin	180	187	210	222
test_16_2_jpg.rf.499eafd1a191141f64c9953bd8f9cd06.jpg	224	224	Penguin	122	0	156	22
test_16_2_jpg.rf.499eafd1a191141f64c9953bd8f9cd06.jpg	224	224	Penguin	51	75	83	108
test_3_6_jpg.rf.4e1eeb3631c5b53ad89832b41fcfa355.jpg	224	224	Penguin	94	105	135	143
test_3_6_jpg.rf.4e1eeb3631c5b53ad89832b41fcfa355.jpg	224	224	Penguin	66	60	106	98
test_8_8_jpg.rf.4dc6f76308784ad4104023cb95898f8e.jpg	224	224	Penguin	121	83	157	108
test_8_8_jpg.rf.4dc6f76308784ad4104023cb95898f8e.jpg	224	224	Penguin	112	146	133	178
test_2_4_jpg.rf.512a6ec3f8e7966de5e0b9043044983d.jpg	224	224	Penguin	0	4	17	31
test_2_4_jpg.rf.512a6ec3f8e7966de5e0b9043044983d.jpg	224	224	Penguin	44	12	101	40
test_9_4_jpg.rf.5073e40aa2389eb4c6be9845c23e5ea0.jpg	224	224	Penguin	118	19	140	48
test_9_4_jpg.rf.5073e40aa2389eb4c6be9845c23e5ea0.jpg	224	224	Penguin	222	76	223	104
test_15_3_jpg.rf.5387e6901e166257e770eb34cb069ff5.jpg	224	224	Penguin	94	166	125	194
test_15_3_jpg.rf.5387e6901e166257e770eb34cb069ff5.jpg	224	224	Penguin	181	17	215	53
test_5_4_jpg.rf.47a8bf82802d3a5b7997fdaf86acf433.jpg	224	224	Penguin	109	119	141	150
test_5_4_jpg.rf.47a8bf82802d3a5b7997fdaf86acf433.jpg	224	224	Penguin	170	142	200	175
test_5_4_jpg.rf.47a8bf82802d3a5b7997fdaf86acf433.jpg	224	224	Penguin	105	204	134	219
test_5_4_jpg.rf.47a8bf82802d3a5b7997fdaf86acf433.jpg	224	224	Penguin	57	46	87	75
test_1_11_jpg.rf.4d1f182f58b8ebd6ad449e5e496574af.jpg	224	224	Penguin	100	112	154	153
test_1_11_jpg.rf.4d1f182f58b8ebd6ad449e5e496574af.jpg	224	224	Penguin	33	163	94	199
test_1_11_jpg.rf.4d1f182f58b8ebd6ad449e5e496574af.jpg	224	224	Penguin	21	75	78	104
test_14_5_jpg.rf.4c6de661345dfadbad34d28fd41f755d.jpg	224	224	Penguin	124	135	147	155
test_0_11_jpg.rf.5419265b85f95be3984d2c7e2290cece.jpg	224	224	Penguin	126	152	159	208
test_0_11_jpg.rf.5419265b85f95be3984d2c7e2290cece.jpg	224	224	Penguin	101	38	145	74
test_0_5_jpg.rf.512665b0c03a77be57d496b2bf2ca4b4.jpg	224	224	Penguin	129	99	169	143
test_0_5_jpg.rf.512665b0c03a77be57d496b2bf2ca4b4.jpg	224	224	Penguin	55	124	101	159
test_0_5_jpg.rf.512665b0c03a77be57d496b2bf2ca4b4.jpg	224	224	Penguin	197	149	223	177
test_0_5_jpg.rf.512665b0c03a77be57d496b2bf2ca4b4.jpg	224	224	Penguin	153	12	199	42
test_13_8_jpg.rf.4ebf8d92f8353e5663a3b4f086504bd6.jpg	224	224	Penguin	149	88	186	117
test_13_8_jpg.rf.4ebf8d92f8353e5663a3b4f086504bd6.jpg	224	224	Penguin	71	82	102	109
test_0_2_jpg.rf.5428837a5deb42cd4b39076b83ac0d74.jpg	224	224	Penguin	20	98	52	156
test_0_2_jpg.rf.5428837a5deb42cd4b39076b83ac0d74.jpg	224	224	Penguin	88	109	126	161
test_6_1_jpg.rf.5517cb443cba4caa9352d0c28af79e0e.jpg	224	224	Penguin	0	84	17	116
test_8_8_jpg.rf.539dee6bfca0120a57ff615393924646.jpg	224	224	Penguin	126	95	163	119
test_8_8_jpg.rf.539dee6bfca0120a57ff615393924646.jpg	224	224	Penguin	121	156	143	187
test_17_3_jpg.rf.5913209782359c2613d4ae798b10e85a.jpg	224	224	Penguin	197	108	223	135
test_17_3_jpg.rf.5913209782359c2613d4ae798b10e85a.jpg	224	224	Penguin	17	109	48	138
test_17_3_jpg.rf.5913209782359c2613d4ae798b10e85a.jpg	224	224	Penguin	133	214	170	223
test_17_3_jpg.rf.5913209782359c2613d4ae798b10e85a.jpg	224	224	Penguin	71	43	102	73
test_7_5_jpg.rf.550386d6b6fd63c0409a016606df7fb6.jpg	224	224	Penguin	131	0	173	21
test_7_5_jpg.rf.550386d6b6fd63c0409a016606df7fb6.jpg	224	224	Penguin	104	113	130	143
test_7_5_jpg.rf.550386d6b6fd63c0409a016606df7fb6.jpg	224	224	Penguin	21	139	47	173
test_7_5_jpg.rf.550386d6b6fd63c0409a016606df7fb6.jpg	224	224	Penguin	79	56	102	80
test_7_5_jpg.rf.550386d6b6fd63c0409a016606df7fb6.jpg	224	224	Penguin	17	0	42	16
test_5_2_jpg.rf.560a74ae3919b7f56b6e3f435e3856be.jpg	224	224	Penguin	137	74	173	119
test_17_5_jpg.rf.4d3e4ded7f001bded3ee6a159ffaddec.jpg	224	224	Penguin	183	155	209	180
test_17_5_jpg.rf.4d3e4ded7f001bded3ee6a159ffaddec.jpg	224	224	Penguin	0	40	22	69
test_11_10_jpg.rf.5a191e1812189f1d7833c4761fd647b6.jpg	224	224	Penguin	79	1	123	31
test_12_9_jpg.rf.44ed3353a72e3997c6a88b3af581c3b4.jpg	224	224	Penguin	167	113	211	143
test_13_13_jpg.rf.5e40db809690b941a5d3e871dc641997.jpg	224	224	Penguin	156	165	190	219
test_9_4_jpg.rf.5c02185e5e09199950335ea8b9b4111f.jpg	224	224	Penguin	114	26	134	56
test_9_4_jpg.rf.5c02185e5e09199950335ea8b9b4111f.jpg	224	224	Penguin	210	89	220	117
test_1_8_jpg.rf.5dca3e17ddcfb431bf81c464fb3f6cfc.jpg	224	224	Penguin	42	97	89	138
test_1_8_jpg.rf.5dca3e17ddcfb431bf81c464fb3f6cfc.jpg	224	224	Penguin	0	151	31	179
test_1_8_jpg.rf.5dca3e17ddcfb431bf81c464fb3f6cfc.jpg	224	224	Penguin	87	50	131	81
test_5_5_jpg.rf.5fa55b5fdd2e41b6fd7754335944701a.jpg	224	224	Penguin	0	103	26	129
test_5_5_jpg.rf.5fa55b5fdd2e41b6fd7754335944701a.jpg	224	224	Penguin	156	123	204	152
test_5_5_jpg.rf.5fa55b5fdd2e41b6fd7754335944701a.jpg	224	224	Penguin	115	142	144	172
test_5_5_jpg.rf.5fa55b5fdd2e41b6fd7754335944701a.jpg	224	224	Penguin	35	154	80	181
test_5_5_jpg.rf.5fa55b5fdd2e41b6fd7754335944701a.jpg	224	224	Penguin	179	165	215	192
test_5_5_jpg.rf.5fa55b5fdd2e41b6fd7754335944701a.jpg	224	224	Penguin	89	2	117	19
test_0_11_jpg.rf.5e5e1c0195abd39f888e4535e34bf6cf.jpg	224	224	Penguin	134	159	164	214
test_0_11_jpg.rf.5e5e1c0195abd39f888e4535e34bf6cf.jpg	224	224	Penguin	104	44	147	78
test_17_5_jpg.rf.60698c207f46421d1729becf02d45ec2.jpg	224	224	Penguin	208	169	223	195
test_17_5_jpg.rf.60698c207f46421d1729becf02d45ec2.jpg	224	224	Penguin	2	41	30	70
test_15_13_jpg.rf.62213480411495ad464311834fb81d7f.jpg	224	224	Penguin	178	154	214	186
test_15_13_jpg.rf.62213480411495ad464311834fb81d7f.jpg	224	224	Penguin	129	27	162	61
test_17_4_jpg.rf.615789adffb175d88006974d68372b47.jpg	224	224	Penguin	15	119	53	147
test_17_4_jpg.rf.615789adffb175d88006974d68372b47.jpg	224	224	Penguin	121	168	165	195
test_17_4_jpg.rf.615789adffb175d88006974d68372b47.jpg	224	224	Penguin	22	45	59	70
test_5_11_jpg.rf.61c70b914e12c1f1980f07412d75e2b3.jpg	224	224	Penguin	64	6	94	40
test_0_0_jpg.rf.62033f4b0dd7cb2316b8be66b3eedeab.jpg	224	224	Penguin	122	107	173	141
test_14_7_jpg.rf.6323cb25d371b738f43c3dfcb754f6bc.jpg	224	224	Penguin	56	6	96	31
test_14_7_jpg.rf.6323cb25d371b738f43c3dfcb754f6bc.jpg	224	224	Penguin	79	51	108	80
test_14_7_jpg.rf.6323cb25d371b738f43c3dfcb754f6bc.jpg	224	224	Penguin	10	45	48	82
test_14_7_jpg.rf.6323cb25d371b738f43c3dfcb754f6bc.jpg	224	224	Penguin	180	75	214	108
test_2_6_jpg.rf.6354274479b22918093d011aed5137e9.jpg	224	224	Penguin	19	147	53	197
test_2_6_jpg.rf.6354274479b22918093d011aed5137e9.jpg	224	224	Penguin	6	80	30	109
test_15_9_jpg.rf.6435862024f57ab7292fa88238d6a186.jpg	224	224	Penguin	196	169	220	194
test_2_5_jpg.rf.662e2bbd89c5c9ec2b05898e000e5419.jpg	224	224	Penguin	0	0	29	24
test_2_5_jpg.rf.662e2bbd89c5c9ec2b05898e000e5419.jpg	224	224	Penguin	51	3	96	28
test_2_5_jpg.rf.662e2bbd89c5c9ec2b05898e000e5419.jpg	224	224	Penguin	8	81	60	117
test_13_8_jpg.rf.65930e2e5c6688ff004617d1cd36029b.jpg	224	224	Penguin	140	98	175	127
test_13_8_jpg.rf.65930e2e5c6688ff004617d1cd36029b.jpg	224	224	Penguin	63	87	93	114
test_17_5_jpg.rf.65484a27b4c9fc6a7bf75b81777f2784.jpg	224	224	Penguin	212	172	223	198
test_17_5_jpg.rf.65484a27b4c9fc6a7bf75b81777f2784.jpg	224	224	Penguin	3	41	31	70
test_8_6_jpg.rf.67c5f3dd18c540eb4655f7163bd7b09a.jpg	224	224	Penguin	186	56	218	84
test_11_5_jpg.rf.667f2be822f998d483789c252f502635.jpg	224	224	Penguin	100	80	121	102
test_1_11_jpg.rf.6654a08119806afa4c5c81be382807b2.jpg	224	224	Penguin	100	112	155	153
test_1_11_jpg.rf.6654a08119806afa4c5c81be382807b2.jpg	224	224	Penguin	34	163	96	198
test_1_11_jpg.rf.6654a08119806afa4c5c81be382807b2.jpg	224	224	Penguin	21	75	79	104
