# Supplementary material for: The contribution of penguin guano to the Southern Ocean iron pool
Source: Nat Commun. 2023 Apr 11;14:1781. doi: 10.1038/s41467-023-37132-5 (PMC10090129; doi:10.1038/s41467-023-37132-5)
Supplement: Supplementary file 4 — Supplementary Data 2 [file 41467_2023_37132_MOESM4_ESM.xlsx]

## Sheet: Hoja1
Sample ID	Fe (µg/g dw)	SD	Species	Collection	Locality	Colony
VC.G0128_1_SOIL	4365.02	492.378	Pygoscelis antarcticus	Directly on the ground	Antarctica - Deception Island	Vapour Col
VC.G0128_2_SOIL	5264.09	295.599	Pygoscelis antarcticus	Directly on the ground	Antarctica - Deception Island	Vapour Col
VC.G0128_3_SOIL	5891.57	710.32	Pygoscelis antarcticus	Directly on the ground	Antarctica - Deception Island	Vapour Col
VC.G0128_4_SOIL	4991.96	645.914	Pygoscelis antarcticus	Directly on the ground	Antarctica - Deception Island	Vapour Col
VC.G0128_5_SOIL	3775.02	375.351	Pygoscelis antarcticus	Directly on the ground	Antarctica - Deception Island	Vapour Col
VC.G0128_6_SOIL	5145.11	323.961	Pygoscelis antarcticus	Directly on the ground	Antarctica - Deception Island	Vapour Col
VC.G0201_3_SOIL	2114.87	158.362	Pygoscelis antarcticus	Directly on the ground	Antarctica - Deception Island	Vapour Col
VC.G0201_4_SOIL	1830.41	144.419	Pygoscelis antarcticus	Directly on the ground	Antarctica - Deception Island	Vapour Col
VC.G0203_1_SOIL	2595.79	490.931	Pygoscelis antarcticus	Directly on the ground	Antarctica - Deception Island	Vapour Col
VC.G0206_1_SOIL	2024.41	754.887	Pygoscelis antarcticus	Directly on the ground	Antarctica - Deception Island	Vapour Col
VC.G0206_2_SOIL	2220.57	139.361	Pygoscelis antarcticus	Directly on the ground	Antarctica - Deception Island	Vapour Col
VC.210208_SOIL	2928.77	425.034	Pygoscelis antarcticus	Directly on the ground	Antarctica - Deception Island	Vapour Col
VC.G0130_3_ICE	901.452	214.807	Pygoscelis antarcticus	On the ice ground	Antarctica - Deception Island	Vapour Col
VC.G0130_4_ICE	1031.95	25.7447	Pygoscelis antarcticus	On the ice ground	Antarctica - Deception Island	Vapour Col
VC.G0130_5_ICE	935.804	240.179	Pygoscelis antarcticus	On the ice ground	Antarctica - Deception Island	Vapour Col
VC.G0201_1_ICE	3234.26	381.812	Pygoscelis antarcticus	On the ice ground	Antarctica - Deception Island	Vapour Col
VC.G0201_2_ICE	2649.62	175.024	Pygoscelis antarcticus	On the ice ground	Antarctica - Deception Island	Vapour Col
VC.G0208_1_ICE	1307.14	126.71	Pygoscelis antarcticus	On the ice ground	Antarctica - Deception Island	Vapour Col
VC.GT0130_1_TRAP	2288.01	147.194	Pygoscelis antarcticus	On the new guano collector	Antarctica - Deception Island	Vapour Col
VC.GT0130_2_TRAP	3410.41	567.033	Pygoscelis antarcticus	On the new guano collector	Antarctica - Deception Island	Vapour Col
VC.GT0201_5_TRAP	3791.88	281.44	Pygoscelis antarcticus	On the new guano collector	Antarctica - Deception Island	Vapour Col
VC.GT0201_6_TRAP	4096.09	239.998	Pygoscelis antarcticus	On the new guano collector	Antarctica - Deception Island	Vapour Col
VC.GT0201_7_TRAP	2664.09	148.745	Pygoscelis antarcticus	On the new guano collector	Antarctica - Deception Island	Vapour Col
